# Supplementary material for: Author Correction: Interaction between the microbiome and TP53 in human lung cancer
Source: Genome Biol. 2020 Feb 20;21:41. doi: 10.1186/s13059-020-01961-0 (PMC7033853; doi:10.1186/s13059-020-01961-0)
Supplement: Supplementary file 1 — Additional file 5. Clinical metadata and OTUs for NCI-MD samples. [file 13059_2020_1961_MOESM1_ESM.xlsx]

## Sheet: Sheet1
Clinical metadata and taxonomic assignments for NCI-MD samples.
counts	Acc_Tissue	DNA_ID	Tissue	age	gender	race	histo	site	LocationUL	did_smoke	pack_yrs	A7th_TNM	Plate_num	b__Acidovorax	A_SampleID	Unassigned;Other;Other;Other;Other;Other	k__Bacteria;Other;Other;Other;Other;Other	k__Bacteria;p__Acidobacteria;c__Acidobacteria;o__Acidobacteriales;f__Acidobacteriaceae;Other	k__Bacteria;p__Acidobacteria;c__Acidobacteria;o__Acidobacteriales;f__Acidobacteriaceae;g__Granulicella	k__Bacteria;p__Acidobacteria;c__Acidobacteria;o__Acidobacteriales;f__Acidobacteriaceae;g__Terriglobus	k__Bacteria;p__Acidobacteria;c__Solibacteres;o__Solibacterales;f__Solibacteraceae;g__CandidatusSolibacter	k__Bacteria;p__Actinobacteria;c__Acidimicrobia;o__Acidimicrobiales;f__Acidimicrobiaceae;g__Acidimicrobium	k__Bacteria;p__Actinobacteria;c__Acidimicrobia;o__Acidimicrobiales;f__C111;g__Ilumatobacter	k__Bacteria;p__Actinobacteria;c__Actinobacteria;o__Actinomycetales;Other;Other	k__Bacteria;p__Actinobacteria;c__Actinobacteria;o__Actinomycetales;f__ACKM1;g__Planktophila	k__Bacteria;p__Actinobacteria;c__Actinobacteria;o__Actinomycetales;f__Actinomycetaceae;g__Actinobaculum	k__Bacteria;p__Actinobacteria;c__Actinobacteria;o__Actinomycetales;f__Actinomycetaceae;g__Actinomyces	k__Bacteria;p__Actinobacteria;c__Actinobacteria;o__Actinomycetales;f__Actinomycetaceae;g__N09	k__Bacteria;p__Actinobacteria;c__Actinobacteria;o__Actinomycetales;f__Actinosynnemataceae;Other	k__Bacteria;p__Actinobacteria;c__Actinobacteria;o__Actinomycetales;f__Actinosynnemataceae;g__Kutzneria	k__Bacteria;p__Actinobacteria;c__Actinobacteria;o__Actinomycetales;f__Actinosynnemataceae;g__Lentzea	k__Bacteria;p__Actinobacteria;c__Actinobacteria;o__Actinomycetales;f__Actinosynnemataceae;g__Saccharothrix	k__Bacteria;p__Actinobacteria;c__Actinobacteria;o__Actinomycetales;f__Beutenbergiaceae;Other	k__Bacteria;p__Actinobacteria;c__Actinobacteria;o__Actinomycetales;f__Beutenbergiaceae;g__Salana	k__Bacteria;p__Actinobacteria;c__Actinobacteria;o__Actinomycetales;f__Bogoriellaceae;g__Georgenia	k__Bacteria;p__Actinobacteria;c__Actinobacteria;o__Actinomycetales;f__Brevibacteriaceae;g__Brevibacterium	k__Bacteria;p__Actinobacteria;c__Actinobacteria;o__Actinomycetales;f__Cellulomonadaceae;Other	k__Bacteria;p__Actinobacteria;c__Actinobacteria;o__Actinomycetales;f__Cellulomonadaceae;g__Cellulomonas	k__Bacteria;p__Actinobacteria;c__Actinobacteria;o__Actinomycetales;f__Cellulomonadaceae;g__Demequina	k__Bacteria;p__Actinobacteria;c__Actinobacteria;o__Actinomycetales;f__Corynebacteriaceae;g__Corynebacterium	k__Bacteria;p__Actinobacteria;c__Actinobacteria;o__Actinomycetales;f__Cryptosporangiaceae;g__Cryptosporangium	k__Bacteria;p__Actinobacteria;c__Actinobacteria;o__Actinomycetales;f__Dermabacteraceae;g__Brachybacterium	k__Bacteria;p__Actinobacteria;c__Actinobacteria;o__Actinomycetales;f__Dermacoccaceae;g__Dermacoccus	k__Bacteria;p__Actinobacteria;c__Actinobacteria;o__Actinomycetales;f__Dietziaceae;g__Dietzia	k__Bacteria;p__Actinobacteria;c__Actinobacteria;o__Actinomycetales;f__Frankiaceae;Other	k__Bacteria;p__Actinobacteria;c__Actinobacteria;o__Actinomycetales;f__Geodermatophilaceae;Other	k__Bacteria;p__Actinobacteria;c__Actinobacteria;o__Actinomycetales;f__Geodermatophilaceae;g__Actinotelluria	k__Bacteria;p__Actinobacteria;c__Actinobacteria;o__Actinomycetales;f__Geodermatophilaceae;g__Blastococcus	k__Bacteria;p__Actinobacteria;c__Actinobacteria;o__Actinomycetales;f__Geodermatophilaceae;g__Geodermatophilus
28064	12900_T	6	T	55	1	2	AD	RUL	UL	2	86	IA	5	0.162909	1.Le6.S1.L001.R1.001.Plate.5.R1	0.00127273	0	0	0	0	0	0	0	0	0	0	0	0	0	0	0	0	0	0	0	0	0	0	0	0	0	0	0	0	0	0	0	0	0
27295	12696_NT	1	NT	57	1	1	SCC	RIGHT	RL	2	108	IIA	2	0.0001818	1.S1.L001.R1.001.Plate.2.R1	0.0349091	0	0	0	0	0	0	0	0	0	0	0.004	0	0	0	0	0	0	0	0	0	0	0	0	0.000545455	0	0	0	0	0	0	0	0.0207273	0.000181818
28364	12745_NT	135	NT	71	1	2	AD	RML	ML	2	72	IA	5	0.0621818	10.Le135.S14.L001.R1.001.Plate.5.R1	0.00109091	0	0	0	0	0	0	0	0	0	0	0	0	0	0	0	0	0	0	0	0	0	0	0.000363636	0.000181818	0	0	0	0	0	0	0	0	0
28193	13054_T	10	T	76	2	2	AD	RUL	UL	1	27	IB	2	0.0014545	10.S14.L001.R1.001.Plate.2.R1	0.0123636	0	0	0	0	0	0	0	0	0	0	0	0	0	0	0	0	0	0	0	0	0	0	0	0	0	0	0	0	0	0	0	0.000545455	0
29301	11180_T	100	T	64	1	1	SCC	RLL	LL	2	104		4b	0.0003636	100.S77.L001.R1.001.Plate.4b.R1	0.0136364	0	0	0	0	0	0	0	0	0	0	0	0	0	0	0	0	0	0	0	0	0	0	0	0.0676364	0	0	0	0	0	0	0	0	0
29194	11290_NT	103	NT	64	1	2	SCC	RUL	UL	1	45	IB	4b	0.233818	103.S78.L001.R1.001.Plate.4b.R1	0.00418182	0	0	0	0	0	0	0	0	0	0	0	0	0	0	0	0	0	0	0	0	0	0	0	0.000181818	0	0	0	0	0	0	0	0	0
27156	11318_T	104	T	48	2	2	ADSCC	RUML	ML	0	0	IIA	2	0.002	104a.S86.L001.R1.001.Plate.2.R1	0.00927273	0	0	0	0	0	0	0	0	0	0	0	0	0	0	0	0	0	0	0	0.00927273	0	0	0	0	0	0	0	0	0	0	0	0	0
28871	11318_NT	105	NT	48	2	2	ADSCC	RUML	ML	0	0	IIA	4b	0.0007273	105.S86.L001.R1.001.Plate.4b.R1	0.016	0	0	0	0	0	0	0	0	0	0	0	0	0	0	0	0	0	0	0	0	0	0	0	0.000363636	0	0.000181818	0	0	0	0	0	0	0
28419	13151_T	170	T	60	1	2	SCC	RUL	UL	2	43	IIIA	5	0.0081818	11.Le170.S26.L001.R1.001.Plate.5.R1	0.0229091	0	0	0	0	0	0	0	0	0	0	0	0	0	0	0	0	0	0	0	0	0	0	0	0	0	0	0	0	0	0	0	0	0
27886	13077_NT	11	NT	57	1	2	AD	RIGHT	RL	2	63	IB	2	0	11.S26.L001.R1.001.Plate.2.R1	0.0383636	0	0	0	0	0	0	0	0	0	0	0	0	0	0	0	0	0	0	0	0	0	0	0	0	0	0	0	0	0	0	0	0	0
28022	11571_NT	111	NT	58	2	2	large cell	RUL	UL	2	49	IA	2	0.086	111.S22.L001.R1.001.Plate.2.R1	0.0107273	0	0	0	0	0	0	0	0	0	0	0	0	0	0	0	0	0	0	0	0	0	0	0	0	0	0	0	0	0	0	0	0.000181818	0
27761	11669_NT	113	NT	67	2	2	AD	lingula	lingula	1	105		2	0.0003636	113.S46.L001.R1.001.Plate.2.R1	0.0165455	0	0	0.000181818	0	0	0	0	0	0	0	0	0	0	0	0	0	0	0	0	0	0	0	0	0	0	0	0	0	0	0.000181818	0	0	0
27745	11807_T	114	T	73	2	1	AD	left	LL	1	35	IB	2	0.0001818	114.S70.L001.R1.001.Plate.2.R1	0.00436364	0	0	0	0	0	0	0	0.00527273	0	0	0	0	0	0	0	0	0	0	0	0	0	0	0	0	0	0	0	0	0	0	0	0	0.000181818
28064	12017_T	116	T	67	2	1	SCC	RUL	UL	2	51	IA	2	0.0003636	116.S82.L001.R1.001.Plate.2.R1	0.0423636	0	0	0	0	0	0	0	0	0	0	0	0	0	0	0	0	0	0	0	0	0	0	0	0.000363636	0	0	0	0	0	0	0	0	0
28106	12173_NT	119	NT	51	2	2	AD	LUL	UL	2	46	IB	2	0.0021818	119.S83.L001.R1.001.Plate.2.R1	0.0125455	0	0	0	0	0	0	0	0	0	0	0	0	0	0	0	0	0	0	0	0	0	0	0	0.000727273	0	0	0	0	0	0	0	0	0
28181	12178_T	120	T	63	1	2	AD	RIGHT	RL	2	49	IIB	2	0.0016364	120b.S95.L001.R1.001.Plate.2.R1	0.0107273	0	0	0	0	0	0	0	0	0	0	0	0	0	0	0	0	0	0	0	0	0	0	0	0	0	0	0	0	0	0	0	0	0
28115	12187_T	122	T	72	2	2	SCC	LUL	UL	2	42	IA	2	0.0009091	122.S48.L001.R1.001.Plate.2.R1	0.0101818	0	0	0.000181818	0	0	0	0	0	0	0	0.0190909	0	0	0	0	0	0	0	0	0	0	0	0	0	0	0	0	0	0	0	0	0	0
28470	13309_NT	187	NT	60	1	2	AD	RUL	RL	2	66	IIB	5	0	14.Le187.S59.L001.R1.001.Plate.5.R1	0.000545455	0	0	0	0	0	0	0	0	0	0	0	0	0	0	0	0	0	0	0	0	0	0	0	0.0285455	0	0	0	0	0	0	0	0	0
28370	13761_T	14	T	67	2	2	AD	RLL	LL	1	63	IIA	2	0.0009091	14.S62.L001.R1.001.Plate.2.R1	0.0232727	0	0	0	0	0	0	0	0	0	0	0	0	0	0	0	0	0	0	0	0	0	0	0	0.000181818	0	0	0	0	0	0	0	0	0
28236	12979_T	146	T	52	1	2	SCC	RIGHT	RL	2	39	IIA	2	0.148727	146.S89.L001.R1.001.Plate.2.R1	0.0169091	0	0	0	0	0	0	0	0	0	0	0	0	0	0	0	0	0	0	0	0	0	0	0	0.00109091	0	0	0	0	0	0	0	0	0
28552	13535_NT	209	NT	75	1	2	SCC	RUL	UL	3	86	IB	5	0.0003636	15.Le209.S70.L001.R1.001.Plate.5.R1	0.00127273	0	0	0	0	0	0	0	0	0	0	0	0	0	0	0	0	0	0	0	0	0	0	0.000363636	0	0	0	0	0	0	0	0	0	0
28052	15409_NT	15	NT	75	1	2	BAC	RUL	UL	1	35	IIB	2	0.105818	15.S74.L001.R1.001.Plate.2.R1	0.00836364	0	0	0	0	0	0	0	0	0	0	0	0	0	0	0	0	0	0	0	0	0	0	0	0.00127273	0	0	0	0	0	0	0	0	0
28161	13025_T	150	T	49	2	1	ADSCC	LUL	UL	2	30	IIA	2	0.002	150.S18.L001.R1.001.Plate.2.R1	0.00490909	0	0	0	0	0	0	0	0	0	0	0	0	0	0	0	0	0	0	0	0	0	0	0	0.000181818	0	0	0	0	0	0	0	0	0
28289	13025_NT	151	NT	49	2	1	ADSCC	LUL	UL	2	30	IIA	2	0.216727	151.S90.L001.R1.001.Plate.2.R1	0.0189091	0	0	0	0	0	0	0	0	0	0	0	0	0	0	0	0	0	0	0	0	0	0	0	0.000363636	0	0	0	0	0	0	0	0	0
28044	13046_NT	153	NT	81	1	1	AD	RUL	UL	0	0	IB	2	0.0001818	153.S56.L001.R1.001.Plate.2.R1	0.0136364	0	0	0	0	0	0	0	0	0	0	0	0	0	0	0	0	0	0	0	0	0	0.000181818	0	0	0	0	0	0	0	0	0	0	0
27587	13067_T	158	T	60	2	2	BAC	LLL	LL	2	50	IA	3	0	158.S25.L001.R1.001.Plate.3.R1	0.00436364	0	0	0	0	0	0	0	0	0	0	0	0	0	0	0	0	0	0	0	0	0	0	0	0.000181818	0	0	0	0	0	0	0	0	0
28320	13585_T	214	T	72	1	2	SCC	RLL	RL	1	40	IA	5	0.0592727	16.Le214.S81.L001.R1.001.Plate.5.R1	0.000545455	0	0	0	0	0	0	0	0.000363636	0	0	0.0107273	0	0.00127273	0	0	0.000363636	0	0	0	0	0	0	0	0.000181818	0	0	0	0	0	0	0	0	0
28791	15409_T	16	T	75	1	2	BAC	RUL	UL	1	35	IIB	4b	0.0001818	16.S79.L001.R1.001.Plate.4b.R1	0.00618182	0	0	0	0	0	0	0	0	0	0	0	0	0	0	0	0	0	0	0	0	0	0	0	0.0861818	0	0	0	0	0	0	0	0	0
27797	13122_T	162	T	71	2	2	SCC	RML and RLL	ML	2	26	IIA	3	0.341091	162.S49.L001.R1.001.Plate.3.R1	0.0327273	0	0	0	0	0.000181818	0	0	0	0	0	0	0	0	0	0	0	0	0	0	0	0	0	0	0.00218182	0	0	0	0	0	0	0	0	0
28044	13122_NT	163	NT	71	2	2	SCC	RML and RLL	ML	2	26	IIA	3	0.0010909	163.S61.L001.R1.001.Plate.3.R1	0.0114545	0	0	0	0	0	0	0	0	0	0	0	0	0	0	0	0	0	0	0	0	0	0	0	0	0	0	0	0	0	0	0	0	0
27975	13134_T	164	T	67	1	2	SCC	LLL	LL	1		IA	3	0.0030909	164.S73.L001.R1.001.Plate.3.R1	0.0209091	0	0	0	0	0	0	0	0	0	0	0.000181818	0	0	0	0	0	0	0	0	0	0	0	0	0	0	0	0	0	0	0	0	0	0
27587	13134_NT	165	NT	67	1	2	SCC	LLL	LL	1		IA	3	0.0158182	165.S85.L001.R1.001.Plate.3.R1	0.00672727	0	0	0	0	0	0	0	0	0	0	0.000181818	0	0	0	0	0	0	0	0	0	0	0	0	0	0	0	0	0	0	0	0	0.000181818	0
28019	13139_T	166	T	65	1	2	AD	LUL	UL	7		IA	3	0.192	166.S2.L001.R1.001.Plate.3.R1	0.0156364	0	0	0	0	0	0	0	0	0	0	0	0	0	0	0	0	0	0	0	0	0	0	0	0	0	0	0	0	0	0	0	0	0
27968	13146_T	168	T	50	1	1	SCC	RUL	UL	2	10	IA	3	0.0009091	168.S14.L001.R1.001.Plate.3.R1	0.00436364	0	0	0	0	0	0	0	0	0	0	0	0	0	0	0	0	0	0	0	0.000181818	0	0	0	0	0	0	0	0	0	0	0	0	0
28314	13146_NT	169	NT	50	1	1	SCC	RUL	UL	2	10	IA	3	0.0003636	169.S26.L001.R1.001.Plate.3.R1	0.0163636	0	0	0	0	0	0	0	0	0	0	0	0	0	0	0	0	0	0	0	0	0	0	0	0	0	0	0	0	0	0	0	0	0
28448	13620_NT	229	NT	69	1	1	SCC	LUL	UL	1	50	IIB	5	0.0001818	17.Le229.S3.L001.R1.001.Plate.5.R1	0.092	0	0	0	0	0	0	0	0	0	0	0	0	0	0	0	0	0	0	0	0	0	0	0	0.130364	0	0	0	0	0	0	0	0	0
28387	15618_NT	17	NT	72	1	2	AD	RIGHT	RL	2	82	IIIA	2	0.130545	17.S3.L001.R1.001.Plate.2.R1	0.0158182	0	0	0	0	0	0	0	0	0	0	0.000181818	0	0	0	0	0	0	0	0	0	0	0	0	0.0478182	0	0.000181818	0	0	0	0	0	0	0
27915	13151_NT	171	NT	60	1	2	SCC	RUL	UL	2	43	IIIA	3	0.0021818	171.S50.L001.R1.001.Plate.3.R1	0.0118182	0.000181818	0	0	0	0.0485455	0	0	0	0	0	0	0	0	0	0	0	0	0	0	0	0	0	0	0.00109091	0	0	0	0	0	0	0	0	0
27482	13268_NT	179	NT	78	1	1	SCC	LLL	LL	2	63		2	0.014	179.S12.L001.R1.001.Plate.2.R1	0.00345455	0	0	0	0	0	0	0	0	0	0	0	0	0	0	0	0	0	0	0	0	0	0	0	0.000363636	0	0	0	0	0	0	0	0	0
27355	15618_T	18	T	72	1	2	AD	RIGHT	RL	2	82	IIIA	2	0.0005455	18.S15.L001.R1.001.Plate.2.R1	0.0298182	0	0	0	0	0	0	0.000363636	0	0	0	0	0	0	0	0	0	0	0	0	0	0	0	0	0.00109091	0	0	0	0	0	0	0	0.00472727	0
28259	13276_NT	181	NT	76	1	2	SCC	RIGHT	RL	2	112	IIIA	2	0.0027273	181.S80.L001.R1.001.Plate.2.R1	0.0241818	0	0	0	0	0	0	0	0	0	0	0.000181818	0	0	0	0	0	0	0	0	0	0	0	0	0.00109091	0	0	0	0	0	0	0	0	0
28341	13298_T	182	T	71	2	1	ADSCC	RUL	UL	2	50	IA	2	0.0012727	182.S92.L001.R1.001.Plate.2.R1	0.0294545	0	0	0	0	0	0	0	0	0	0	0	0	0	0	0	0	0	0	0	0	0	0	0	0.000181818	0	0	0	0	0	0	0	0	0
27897	13298_NT	183	NT	71	2	1	ADSCC	RUL	UL	2	50	IA	3	0.0007273	183.S62.L001.R1.001.Plate.3.R1	0.00963636	0	0	0	0	0	0	0	0	0	0	0	0	0	0	0	0	0	0	0	0	0	0	0	0.0356364	0	0	0	0	0	0	0	0	0
10644	13300_T	184	T	72	2	2	SCC	RUL	UL	2	78	IA	3	0.350182	184.S74.L001.R1.001.Plate.3.R1	0.144727	0	0	0	0	0	0	0	0	0	0	0.000363636	0	0	0	0	0	0	0	0	0	0	0	0	0.00381818	0	0	0	0	0	0	0	0	0
27952	13309_T	186	T	60	1	2	AD	RUL	UL	2	66	IIB	3	0.114182	186.S86.L001.R1.001.Plate.3.R1	0.00654545	0	0	0	0	0	0	0	0	0	0	0.0241818	0	0	0	0	0	0	0	0	0	0	0	0	0	0	0	0	0	0	0	0	0	0
28678	16095_NT	19	NT	61	2	2	SCC	RUL	UL	2	56	IA	2	0.0005455	19.S27.L001.R1.001.Plate.2.R1	0.0118182	0	0	0	0	0	0	0	0	0	0	0	0	0	0	0	0	0	0	0	0	0	0	0	0.0821818	0	0	0	0	0	0	0	0	0
28220	13412_T	196	T	82	2	2	SCC	RUL	UL	2	65	IA	3	0.113091	196.S51.L001.R1.001.Plate.3.R1	0.00454545	0	0	0	0	0	0	0	0	0	0	0	0	0	0	0	0	0	0	0	0	0	0	0	0.000727273	0	0	0	0	0	0	0	0	0
28038	13412_NT	197	NT	82	2	2	SCC	RUL	UL	2	65	IA	3	0.0009091	197.S63.L001.R1.001.Plate.3.R1	0.0138182	0	0	0	0	0	0	0	0	0	0	0	0	0	0	0	0	0	0	0	0	0	0	0	0.000181818	0	0	0	0	0	0	0	0	0
28063	13439_T	198	T	75	2	2	SCC	left	LL	3	50	IIIA	3	0.0009091	198.S75.L001.R1.001.Plate.3.R1	0.00981818	0	0	0	0	0	0	0	0	0	0	0	0	0	0	0	0	0	0	0	0	0	0	0.00181818	0	0	0	0	0	0	0	0	0.000181818	0
28295	13439_NT	199	NT	75	2	2	SCC	left	LL	3	50	IIIA	3	0.0012727	199.S87.L001.R1.001.Plate.3.R1	0.0236364	0	0	0	0	0	0	0	0	0	0	0	0	0	0	0	0.000181818	0	0	0	0	0	0	0	0	0	0	0	0	0	0	0	0.163818	0
28079	12929_NT	7	NT	57	1	1	SCC	LUL	UL	2	30	IIA	5	0.0001818	2.Le7.S13.L001.R1.001.Plate.5.R1	0.0456364	0	0	0	0	0	0	0	0	0	0	0	0	0	0	0	0	0	0	0	0.000181818	0	0	0	0.000181818	0	0	0	0	0	0	0	0	0
28361	12696_T	2	T	57	1	1	SCC	RIGHT	RL	2	108	IIA	2	0.317273	2.S13.L001.R1.001.Plate.2.R1	0.00981818	0	0	0	0	0	0	0	0	0	0	0	0	0	0	0	0	0	0	0.000181818	0	0	0	0	0	0	0	0.000181818	0	0	0	0	0.000363636	0
28077	13805_T	245	T	54	1	2	NR	RIGHT	RL	2	88	IIA	5	0.0976364	20.Le245.S38.L001.R1.001.Plate.5.R1	0.00254545	0	0	0	0	0	0	0	0	0	0	0.0456364	0	0	0	0	0	0	0	0	0	0	0	0	0	0	0	0	0	0	0	0	0	0
27642	13456_NT	201	NT	64	1	2	large cell	RIGHT	RL	2	50	IB	3	0	201.S16.L001.R1.001.Plate.3.R1	0.0654545	0	0	0	0	0	0	0	0	0	0	0	0	0	0	0	0	0	0	0	0	0	0	0	0.00618182	0	0	0	0	0	0	0	0	0
28142	13458_T	202	T	80	1	2	BAC	RIGHT	RL	1	74	IIB	3	0.0001818	202.S28.L001.R1.001.Plate.3.R1	0.00454545	0	0	0	0	0	0	0	0	0	0	0	0	0	0	0	0	0	0	0	0	0	0	0	0	0	0	0	0	0	0	0	0.000363636	0
26357	13458_NT	203	NT	80	1	2	BAC	RIGHT	RL	1	74	IIB	3	0	203.S40.L001.R1.001.Plate.3.R1	0.032	0	0	0	0	0	0	0	0	0	0	0	0	0	0	0	0	0	0	0	0	0	0	0	0.00854545	0	0	0	0	0.000181818	0	0	0	0
27713	13465_T	204	T	79	1	2	SCC	RUL	UL	2	64	IA	3	0.0021818	204.S52.L001.R1.001.Plate.3.R1	0.00836364	0	0	0	0	0	0	0	0	0	0	0	0	0	0	0	0	0	0	0	0	0	0	0	0.0327273	0	0	0	0	0	0	0	0	0
27720	13465_NT	205	NT	79	1	2	SCC	RUL	UL	2	64	IA	3	0.0003636	205.S64.L001.R1.001.Plate.3.R1	0.00781818	0	0	0	0	0	0	0	0	0.000181818	0	0.0138182	0	0	0	0	0	0	0	0	0	0	0	0	0	0	0	0.000181818	0	0	0	0	0	0
27278	13473_T	206	T	60	2	2	AD	LUL	UL	1	98	IA	3	0.0027273	206.S76.L001.R1.001.Plate.3.R1	0.0258182	0	0	0	0	0	0	0	0	0	0	0.000363636	0	0	0	0	0	0	0	0	0	0	0	0	0	0	0	0	0	0	0	0	0	0
27634	13473_NT	207	NT	60	2	2	AD	LUL	UL	1	98	IA	3	0.0003636	207.S88.L001.R1.001.Plate.3.R1	0.000727273	0	0	0	0	0	0	0	0	0	0	0.000181818	0	0	0	0	0	0	0	0	0	0	0	0	0	0	0	0	0	0	0	0	0	0
27935	13535_T	208	T	75	1	2	SCC	RUL	UL	3	86	IB	3	0.248364	208.S5.L001.R1.001.Plate.3.R1	0.00436364	0	0	0	0	0	0	0	0	0	0	0	0	0	0	0	0	0	0	0	0.0521818	0	0	0	0.000181818	0	0.000181818	0	0	0	0	0	0	0
28413	13914_NT	255	NT	72	2	1	SCC	LEFT	LL	1	36		5	0.0007273	21.Le255.S49.L001.R1.001.Plate.5.R1	0.00109091	0	0	0	0	0	0	0	0	0	0	0.000363636	0	0	0	0	0	0	0	0	0	0	0	0	0	0	0.000181818	0	0	0	0	0	0	0
28470	17548_NT	21	NT	74	1	2	SCC	RUL	UL	1	115.5	IIA	2	0.214909	21.S51.L001.R1.001.Plate.2.R1	0.0170909	0	0	0	0	0	0	0.000181818	0	0	0	0	0	0	0	0	0	0	0	0	0	0	0.000181818	0	0.0630909	0	0.000181818	0	0	0	0	0	0	0
26990	13566_T	210	T	70	1	2	SCC	left	LL	2	138	IA	3	0.0001818	210.S29.L001.R1.001.Plate.3.R1	0.00127273	0	0	0	0	0	0	0	0	0	0	0.00290909	0	0	0	0	0	0	0	0	0	0	0	0	0.000181818	0	0	0	0	0	0	0	0	0
27652	13566_NT	213	NT	70	1	2	SCC	left	LL	2	138	IA	3	0.0018182	213.S41.L001.R1.001.Plate.3.R1	0.00381818	0	0	0	0	0	0	0	0.000181818	0	0	0	0	0	0	0	0	0	0	0	0	0	0	0	0.0261818	0	0	0	0	0	0	0	0	0
27853	13585_NT	215	NT	72	1	2	SCC	RLL	RL	1	40	IA	3	0.0770909	215.S65.L001.R1.001.Plate.3.R1	0.00418182	0	0	0	0	0	0	0	0	0	0	0	0	0	0	0	0	0	0	0	0	0	0	0	0	0	0	0	0	0	0	0	0	0
28250	13586_T	216	T	74	1	2	SCC	RIGHT	RL	2	49	IIA	3	0.178545	216.S77.L001.R1.001.Plate.3.R1	0.0134545	0	0	0	0	0	0	0	0	0	0	0.000181818	0	0	0	0	0	0	0	0	0	0	0	0	0	0	0	0	0	0	0	0	0	0
28230	13586_NT	217	NT	74	1	2	SCC	RIGHT	RL	2	49	IIA	3	0.0007273	217.S89.L001.R1.001.Plate.3.R1	0.0141818	0	0	0	0	0	0	0	0	0	0	0.000181818	0	0	0	0	0	0	0	0	0.000181818	0	0	0	0	0	0	0	0	0	0	0	0.000181818	0
27788	13596_T	220	T	74	1	2	AD	LUL	UL	1	34	IIA	3	0.159091	220.S6.L001.R1.001.Plate.3.R1	0.00672727	0	0	0	0	0	0	0	0	0	0	0	0	0	0	0	0	0	0	0	0.000181818	0	0	0	0.0687273	0	0	0	0	0	0	0	0	0
28098	13596_NT	221	NT	74	1	2	AD	LUL	UL	1	34	IIA	3	0.113455	221.S18.L001.R1.001.Plate.3.R1	0.00654545	0	0	0	0	0	0	0	0	0	0	0	0	0	0	0	0	0	0	0	0.0696364	0	0	0	0.000181818	0	0	0	0	0	0	0	0	0
28276	13605_T	222	T	74	1	2	AD	LLL	LL	1	56	IIB	3	0	222.S30.L001.R1.001.Plate.3.R1	0.0130909	0	0	0	0	0	0	0	0	0	0	0	0	0	0	0	0	0	0	0	0	0	0	0	0	0	0	0	0	0	0	0	0	0
27860	13605_NT	223	NT	74	1	2	AD	LLL	LL	1	56	IIB	3	0.0014545	223.S42.L001.R1.001.Plate.3.R1	0.00818182	0	0	0	0	0	0	0	0	0	0	0	0	0	0	0	0	0	0	0	0	0	0	0	0.000363636	0	0	0	0	0	0	0	0.000181818	0
28210	13611_T	224	T	73	1	2	SCC	left	LL	3	120	IB	3	0.0043636	224.S54.L001.R1.001.Plate.3.R1	0.0118182	0	0	0	0	0.000363636	0	0	0	0	0	0	0	0	0	0	0	0	0	0	0	0	0	0	0.00163636	0	0	0	0	0	0	0	0	0
27560	13611_NT	225	NT	73	1	2	SCC	left	LL	3	120	IB	3	0.0014545	225.S66.L001.R1.001.Plate.3.R1	0.00854545	0	0	0	0	0	0	0	0	0	0	0	0	0	0	0	0	0	0	0	0	0	0	0	0.000181818	0	0	0.000363636	0	0	0	0	0	0
28001	13619_T	226	T	79	2	2	ADSCC	LLL	LL	2	40	IIA	3	0.132545	226.S78.L001.R1.001.Plate.3.R1	0.0127273	0	0	0	0	0	0	0	0	0	0	0.000181818	0	0	0	0	0	0	0	0	0	0	0	0	0	0	0	0	0	0	0	0	0	0
27906	13619_NT	227	NT	79	2	2	ADSCC	LLL	LL	2	40	IIA	3	0.0972727	227.S90.L001.R1.001.Plate.3.R1	0.00836364	0	0	0	0	0	0	0	0	0	0	0	0	0	0	0	0	0	0	0	0	0	0	0	0	0	0	0	0	0	0	0	0	0
28346	20652_NT	431	NT	59	2	1	AD	RLL	LL	7	41	IIIA	5	0.0003636	23.Le431.S71.L001.R1.001.Plate.5.R1	0.00127273	0	0	0	0	0	0	0	0	0	0	0	0	0	0	0	0	0	0	0	0	0	0	0	0	0	0	0	0	0	0	0	0	0
28199	17777_NT	23	NT	84	2	2	SCC	RUL	UL	1	53	IB	2	0.0016364	23.S75.L001.R1.001.Plate.2.R1	0.0134545	0	0	0	0	0	0	0	0	0	0	0.000181818	0	0	0	0	0	0	0	0	0	0	0	0	0.00109091	0	0	0	0	0	0	0	0	0
27817	13647_T	230	T	68	1	2	SCC	LUL	UL	2	159	IB	3	0.250909	230.S7.L001.R1.001.Plate.3.R1	0.0129091	0	0	0	0	0	0	0	0	0	0	0	0	0	0	0	0	0	0	0	0	0	0	0	0.000181818	0	0	0	0	0	0	0	0	0
27904	13689_T	232	T	57	2	2	NR	RUL	UL	2	17		3	0.0005455	232.S31.L001.R1.001.Plate.3.R1	0.00836364	0	0	0	0	0	0	0	0	0	0	0	0	0	0	0	0	0	0	0	0	0	0	0	0	0	0	0	0	0	0	0	0.000181818	0
27293	13689_NT	233	NT	57	2	2	NR	RUL	UL	2	17		3	0.0009091	233.S43.L001.R1.001.Plate.3.R1	0.00818182	0	0	0	0	0	0	0	0	0	0	0	0	0	0	0	0	0	0	0	0	0	0	0	0.000181818	0	0	0	0	0	0	0	0	0
27551	13718_T	236	T	47	1	1	ADSCC	LUL	UL	2	54	IB	3	0.0983636	236.S79.L001.R1.001.Plate.3.R1	0.00636364	0	0	0	0	0	0	0	0	0	0	0	0	0	0	0	0	0	0	0	0	0	0	0	0.00563636	0	0	0	0	0	0	0	0	0
28550	17547_T	484	T	68	2	2	AD	RUL	UL	7		IA	5	0.0003636	24.Le484.S82.L001.R1.001.Plate.5.R1	0.000363636	0	0	0	0	0	0	0	0	0	0	0.000181818	0	0	0	0	0	0	0	0	0	0	0	0	0	0	0	0	0	0	0	0	0	0
28388	17777_T	24	T	84	2	2	SCC	RUL	UL	1	53	IB	2	0.194909	24.S87.L001.R1.001.Plate.2.R1	0.0170909	0.000363636	0	0	0	0	0	0	0	0	0	0	0	0	0	0	0	0	0	0	0	0	0	0	0.000363636	0	0	0	0	0	0	0	0	0
27907	13781_T	242	T	74	1	2	BAC	RLL	LL	1	25	IA	3	0.134182	242.S91.L001.R1.001.Plate.3.R1	0.02	0	0	0	0	0	0	0	0	0	0	0.0407273	0	0	0	0	0	0	0	0	0	0	0	0	0	0	0	0	0	0	0	0	0.000181818	0
28409	13849_T	246	T	70	2	2	NSCLC	RUL	UL	1	26	IA	3	0.0001818	246.S32.L001.R1.001.Plate.3.R1	0.00836364	0	0	0	0	0	0	0	0	0	0	0	0	0	0	0	0	0	0	0	0	0	0	0	0	0	0	0	0	0	0	0	0	0
27856	13872_T	248	T	47	1	1	SCC	RIGHT	RL	2	35	IIB	3	0.0014545	248.S44.L001.R1.001.Plate.3.R1	0.0181818	0	0	0	0	0	0	0	0	0	0	0	0	0	0	0	0	0.000181818	0	0	0	0	0	0	0	0	0	0	0	0	0	0	0	0
27895	17827_NT	488	NT	71	1	1	AD	RUL	UL	7			5	0.106545	25.Le488.S4.L001.R1.001.Plate.5.R1	0.000545455	0	0	0	0	0	0	0	0	0	0	0	0	0	0	0	0	0	0	0	0	0	0	0	0	0	0	0	0	0	0	0	0	0
27615	13908_T	250	T	77	1	1	SCC	RLL	LL	1	25	IB	3	0.184	250.S56.L001.R1.001.Plate.3.R1	0.006	0	0	0	0	0	0	0	0	0	0	0	0	0	0	0	0	0	0	0	0	0	0	0	0.000909091	0	0	0	0	0	0	0	0	0
27837	13908_NT	251	NT	77	1	1	SCC	RLL	LL	1	25	IB	3	0	251.S68.L001.R1.001.Plate.3.R1	0.0374545	0	0	0	0	0	0	0	0	0	0	0	0	0	0	0	0	0	0	0	0	0	0	0	0	0	0	0	0	0	0	0	0	0
28137	13911_T	628	T	77	1	2	AD	RUL	UL	1	30	IA	3	0.0009091	252.S80.L001.R1.001.Plate.3.R1	0.0105455	0	0	0	0	0	0	0	0	0	0	0	0	0	0	0	0	0	0	0	0	0	0	0	0	0	0	0	0	0	0	0	0	0
28191	13911_NT	627	NT	77	1	2	AD	RUL	UL	1	30	IA	3	0.279455	253.S92.L001.R1.001.Plate.3.R1	0.0189091	0	0	0	0	0	0	0	0	0	0	0	0	0	0	0	0	0	0	0	0	0	0	0	0	0	0	0	0	0	0	0	0	0
28535	17759_NT	489	NT	53	1	1	AD	RLL	LL	0	0	IIIA	5	0	26.Le489.S16.L001.R1.001.Plate.5.R1	0.000545455	0	0	0	0	0	0	0	0	0	0	0	0	0	0	0	0	0	0	0	0	0	0	0	0	0	0	0	0	0	0	0	0	0
28427	18408_NT	490	NT	74	2	1	AD	RLL	LL	7	9.5	IIIA	5	0	27.Le490.S28.L001.R1.001.Plate.5.R1	0.000181818	0	0	0	0	0	0	0	0	0	0	0	0	0	0	0	0	0	0	0	0	0	0	0	0.000181818	0	0	0	0	0	0	0	0	0
28302	17847_NT	27	NT	47	2	2	AD	LUL	UL	1	12.25	IA	2	0.0005455	27.S28.L001.R1.001.Plate.2.R1	0.0187273	0	0	0	0	0	0	0	0	0	0	0	0	0	0	0	0	0	0	0	0	0	0	0	0.000545455	0	0	0	0	0	0	0	0	0
28260	14468_NT	271	NT	51	1	1	AD	RUL	UL	2		IB	1	0.0009091	271.S14.L001.R1.001.Plate.1.R1	0.0172727	0	0	0	0	0	0	0	0	0	0	0	0	0	0	0	0.000181818	0	0	0	0.000363636	0	0	0	0.0390909	0	0	0	0	0	0	0	0	0
28308	14659_T	274	T	72	1	1	SCC	RUL	UL	2	84	IB	1	0.173455	274.S26.L001.R1.001.Plate.1.R1	0.00563636	0	0	0	0	0	0	0	0	0	0	0	0	0	0	0	0	0	0	0	0	0	0	0	0	0	0	0	0	0	0	0	0	0
27513	14675_T	276	T	79	1	1	neuroendocrine	RUL	UL	2	26	IA	1	0.112	276.S38.L001.R1.001.Plate.1.R1	0.00472727	0	0	0	0	0	0	0	0	0	0	0	0	0	0	0	0	0	0	0	0	0	0	0	0	0	0	0	0	0	0	0	0	0
28345	10379_NT	541	NT	73	1	1	AD	LUL	UL	2	57	IIB	5	0	28.Le541.S39.L001.R1.001.Plate.5.R1	0.00145455	0	0	0	0	0	0	0	0	0	0	0	0	0	0	0	0	0	0	0	0	0	0	0	0	0	0	0	0	0	0	0	0	0
27417	17847_T	28	T	47	2	2	AD	LUL	UL	1	12.25	IA	2	0.0010909	28.S40.L001.R1.001.Plate.2.R1	0.07	0	0	0	0	0	0	0	0.000363636	0	0	0	0	0	0	0	0	0	0	0	0	0	0	0	0	0	0	0	0	0.000545455	0.0181818	0	0.00490909	0
27716	14785_T	280	T	56	1	1	SCC	LUL	UL	2	62	IB	1	0	280.S62.L001.R1.001.Plate.1.R1	0.0114545	0	0	0	0	0	0	0	0	0	0.000545455	0	0	0	0	0	0	0	0	0	0	0	0	0	0	0	0	0	0	0	0	0	0	0
12536	BG1_BG	BG1	BG										5	0.0007273	29.LeBG1.S50.L001.R1.001.Plate.5.R1	0.000909091	0	0	0	0	0	0	0	0	0	0	0	0	0	0	0	0	0	0	0	0	0	0	0	0	0	0	0	0	0	0	0	0	0
28127	18193_NT	29	NT	51	1	2	AD	RLL	LL	2	75	IB	2	0.0027273	29.S52.L001.R1.001.Plate.2.R1	0.036	0	0	0	0	0	0	0	0	0	0	0	0	0	0	0	0	0	0	0	0	0	0	0	0	0	0.000181818	0	0	0	0	0	0	0
28414	15008_T	290	T	66	2	1	NSCLC	LUL	UL	3	39		1	0.0007273	290.S51.L001.R1.001.Plate.1.R1	0.00509091	0	0	0	0	0	0	0	0	0	0	0	0	0	0	0	0	0	0	0	0	0	0	0	0.000181818	0	0	0	0	0	0	0	0	0
28389	16095_T	20	T	61	2	2	SCC	RUL	UL	2	56	IA	5	0	3.Le20.S25.L001.R1.001.Plate.5.R1	0.000909091	0	0	0	0	0	0	0	0	0	0	0	0	0	0	0	0	0	0	0	0	0	0	0	0.303273	0	0	0	0	0	0	0	0	0
28534	12839_NT	3	NT	62	2	2	AD	LLL	LL	2	50	IA	2	0.0007273	3.S25.L001.R1.001.Plate.2.R1	0.02	0	0	0	0	0	0	0	0	0	0	0	0	0	0	0	0	0	0	0	0	0	0	0	0.126182	0	0	0	0	0	0	0	0	0
28434	BG2_BG	BG2	BG										5	0	30.LeBG2.S61.L001.R1.001.Plate.5.R1	0.000181818	0	0	0	0	0	0	0	0	0	0	0	0	0	0	0	0	0	0	0	0	0	0	0	0	0	0	0	0	0	0	0	0	0
28215	18193_T	30	T	51	1	2	AD	RLL	LL	2	75	IB	2	0.0007273	30.S64.L001.R1.001.Plate.2.R1	0.0523636	0	0	0	0	0	0	0	0	0	0	0	0	0	0	0	0	0	0	0	0	0	0	0	0.0250909	0	0	0	0	0	0	0	0	0
28299	15519_NT	301	NT	63	1	1	SCC	RLL	LL	1	164		1	0.0021818	301.S16.L001.R1.001.Plate.1.R1	0.0321818	0	0	0	0	0	0	0	0	0	0	0.000181818	0	0	0	0	0	0	0	0	0.000363636	0	0	0	0.0643636	0	0	0	0	0	0	0	0	0
28537	15713_T	308	T	56	1	1	SCC	LEFT	UL	2	35	IIB	1	0.0009091	308.S28.L001.R1.001.Plate.1.R1	0.0116364	0	0	0	0	0	0	0	0	0	0	0	0	0	0	0	0	0	0	0	0	0	0	0	0	0	0	0	0	0	0	0	0	0
27907	15713_NT	309	NT	56	1	1	SCC	LEFT	UL	2	35	IIB	1	0.0754545	309.S40.L001.R1.001.Plate.1.R1	0.0136364	0	0	0	0	0	0	0	0	0	0	0	0	0	0	0	0	0	0	0	0	0	0	0	0	0	0	0	0	0	0	0	0	0
28037	BG3_BG	BG3	BG										5	0.206545	31.LeBG3.S72.L001.R1.001.Plate.5.R1	0.183636	0	0	0	0	0	0	0	0	0	0	0	0	0	0	0	0	0	0	0	0	0	0	0	0	0	0	0	0	0	0	0	0	0
27575	18518_NT	31	NT	82	1	2	SCC	LUL	UL	2	97.5	IB	2	0.002	31.S76.L001.R1.001.Plate.2.R1	0.0381818	0.000181818	0	0	0	0	0	0	0	0	0	0	0	0	0	0	0	0	0	0	0	0	0	0	0.00472727	0	0	0	0	0	0	0	0	0
27992	15740_NT	311	NT	64						7			1	0.022	311.S52.L001.R1.001.Plate.1.R1	0.00763636	0	0	0	0	0	0	0	0	0	0	0	0	0	0	0	0	0	0	0	0	0	0	0.00436364	0.0458182	0	0.000727273	0	0	0	0	0	0	0
27778	15764_NT	315	NT	65	1	1	SCC	LUL	UL	1	5		1	0.0207273	315.S76.L001.R1.001.Plate.1.R1	0.0234545	0	0	0	0	0	0	0	0	0	0	0	0	0	0	0	0	0	0	0	0	0	0	0	0.000545455	0	0	0	0	0	0	0	0	0
28425	BG4_BG	BG4	BG										5	0.177091	32.LeBG4.S83.L001.R1.001.Plate.5.R1	0.000363636	0	0	0	0	0	0	0	0	0	0	0	0	0	0	0	0	0	0	0	0	0	0	0	0.169273	0	0	0	0	0	0	0	0	0
29152	18518_T	32	T	82	1	2	SCC	LUL	UL	2	97.5	IB	4b	0.0007273	32.S81.L001.R1.001.Plate.4b.R1	0.00963636	0	0	0	0	0	0	0	0	0	0	0	0	0	0	0	0	0	0	0	0	0	0	0	0.000181818	0	0	0	0	0	0	0	0	0
28199	15983_NT	321	NT	55	1	1	NSCLC	RUL	UL	1	15		1	0.0012727	321.S41.L001.R1.001.Plate.1.R1	0.00890909	0	0	0	0	0	0	0	0	0	0	0.000545455	0	0	0	0	0	0.000181818	0	0	0	0	0.000181818	0	0	0	0	0	0	0	0	0	0	0
27443	16057_T	324	T	78	1	1	SCC	RUL	UL	2	60	IA	1	0.132182	324.S53.L001.R1.001.Plate.1.R1	0.00163636	0	0	0	0	0	0	0	0	0	0	0	0	0	0	0	0	0	0	0	0	0	0	0	0.000181818	0	0	0	0	0	0	0	0	0
28481	16057_NT	325	NT	78	1	1	SCC	RUL	UL	2	60	IA	1	0.0016364	325.S65.L001.R1.001.Plate.1.R1	0.0216364	0.000181818	0	0	0	0	0	0	0	0	0	0	0	0	0	0	0	0	0	0	0	0	0	0	0.0865455	0	0	0	0	0	0	0	0	0
28205	16089_T	326	T	67	2	1	AD	RIGHT	RL	1	29	IA	1	0.0730909	326.S77.L001.R1.001.Plate.1.R1	0.004	0	0	0	0	0	0	0	0	0	0	0	0	0	0	0	0	0	0	0	0	0	0	0	0.0229091	0	0	0	0	0	0	0	0	0
28359	BG5_BG	BG5	BG										5	0.125091	33.LeBG5.S5.L001.R1.001.Plate.5.R1	0.000545455	0	0	0	0	0	0	0	0	0	0	0	0	0	0	0	0	0	0	0	0	0	0	0	0	0	0	0	0	0	0	0	0	0
27949	19032_NT	33	NT	75	1	1	SCC	RIGHT	RL	2	86	IB	2	0.0001818	33.S5.L001.R1.001.Plate.2.R1	0.01	0	0	0	0	0	0	0	0	0	0	0.000181818	0	0	0	0	0	0	0	0	0	0	0	0	0.122	0	0.0187273	0	0	0	0	0	0	0
28384	16137_T	330	T	75	1	1	SCC	RUL	UL	2	63	IB	1	0.242364	330.S89.L001.R1.001.Plate.1.R1	0.00290909	0	0	0	0	0	0	0	0	0	0	0	0	0	0	0	0	0	0	0	0	0	0	0	0.000181818	0	0	0	0	0	0	0	0	0
28210	16253_T	332	T	71	1	1	NSCLC	LLL	LL	3			1	0.172909	332.S18.L001.R1.001.Plate.1.R1	0.00581818	0	0	0	0	0	0	0	0	0	0	0	0	0	0	0	0	0	0	0	0	0	0	0	0.0161818	0	0	0	0	0	0	0	0	0
28401	16253_NT	333	NT	71	1	1	NSCLC	LLL	LL	3			1	0.0016364	333.S30.L001.R1.001.Plate.1.R1	0.0265455	0	0	0	0	0	0	0	0	0	0	0	0	0	0	0	0	0	0	0	0	0	0	0	0.000181818	0	0	0	0	0	0	0	0	0
28003	16717_T	336	T	71	2	1	SCC	RML	ML	3	0		1	0.002	336.S42.L001.R1.001.Plate.1.R1	0.00872727	0	0	0	0	0	0	0	0	0	0	0.000363636	0	0	0	0	0	0	0	0	0	0	0	0	0.0121818	0	0	0	0	0	0	0	0	0
28409	16717_NT	337	NT	71	2	1	SCC	RML	ML	3	0		1	0.0021818	337.S54.L001.R1.001.Plate.1.R1	0.00436364	0	0	0	0	0	0	0	0	0	0	0	0	0	0	0	0	0	0	0	0	0	0	0	0	0	0	0	0	0	0	0	0	0
28268	16731_NT	339	NT	58	1	2	AD	LUL	UL	2	48		1	0.0054545	339.S66.L001.R1.001.Plate.1.R1	0.0130909	0.000181818	0	0	0	0	0	0	0	0	0	0	0	0	0	0	0	0	0	0	0	0.000181818	0	0	0	0	0	0	0	0	0	0	0	0
28387	BG6_BG	BG6	BG										5	0.0001818	34.LeBG6.S17.L001.R1.001.Plate.5.R1	0.00145455	0	0	0	0	0	0	0	0	0	0	0	0	0	0	0	0	0	0	0	0.197818	0	0	0	0.0947273	0	0	0	0	0	0	0	0	0
27948	19032_T	34	T	75	1	1	SCC	RIGHT	RL	2	86	IB	2	0.0990909	34.S17.L001.R1.001.Plate.2.R1	0.00236364	0	0	0	0	0	0	0	0	0	0	0	0	0	0	0	0	0	0	0	0	0	0	0	0.00636364	0	0	0	0	0	0	0	0	0
27756	17126_T	344	T	70	2	1	SCC	LUL	UL	3	28		1	0.914545	344.S78.L001.R1.001.Plate.1.R1	0.004	0	0	0	0	0	0	0	0	0	0	0	0	0	0	0	0	0	0	0	0	0	0	0	0.000181818	0	0	0	0	0	0	0	0	0
28241	17126_NT	345	NT	70	2	1	SCC	LUL	UL	3	28		1	0.269455	345.S90.L001.R1.001.Plate.1.R1	0.0372727	0	0	0	0	0	0	0	0	0	0	0	0	0	0	0	0	0	0	0	0	0	0	0	0	0	0	0	0	0	0	0	0	0
28276	17189_T	346	T	59	2	2	NSCLC	RUL	UL	3	34.4		1	0.0007273	346.S7.L001.R1.001.Plate.1.R1	0.00509091	0	0	0	0	0	0	0	0	0	0	0	0	0	0	0	0	0	0	0	0	0	0	0	0	0	0	0	0	0	0	0	0	0
5676	BG7_BG	BG7	BG										5	0.0750909	35.LeBG7.S29.L001.R1.001.Plate.5.R1	0.006	0	0	0	0	0	0	0	0	0	0	0.114364	0	0	0	0	0	0	0	0	0	0	0	0	0.000181818	0	0	0	0	0	0	0	0	0
28499	19309_NT	35	NT	58	1	1	AD	RUL	UL	2	40	IB	2	0.101455	35.S29.L001.R1.001.Plate.2.R1	0.0109091	0	0	0	0	0	0	0	0	0	0	0	0	0	0	0	0	0	0	0	0	0	0	0	0.106909	0	0	0	0	0	0	0	0	0
28304	17225_T	350	T	72	1	1	AD	RUL	UL	3	25	IIA	1	0.0005455	350.S31.L001.R1.001.Plate.1.R1	0.0105455	0	0	0	0	0	0	0.00709091	0	0	0	0	0	0	0	0	0	0	0	0	0	0	0	0	0.000181818	0	0	0	0	0	0	0	0	0
28021	17225_NT	351	NT	72	1	1	AD	RUL	UL	3	25	IIA	1	0.0014545	351.S43.L001.R1.001.Plate.1.R1	0.0190909	0	0	0	0	0	0	0	0	0	0	0.000181818	0	0	0	0	0	0	0	0	0	0	0	0	0.000181818	0	0	0	0	0	0	0	0	0
28154	17236_T	352	T	72	2	2	carcinoid	RLL	LL	3	4	IIIA	1	0.0014545	352.S55.L001.R1.001.Plate.1.R1	0.0118182	0	0	0	0	0	0	0	0	0	0	0.000181818	0	0	0	0	0	0	0	0	0	0	0	0	0.101818	0	0	0	0	0	0	0	0	0
28370	BG8_BG	BG8	BG										5	0.0330909	36.LeBG8.S40.L001.R1.001.Plate.5.R1	0.000545455	0	0	0	0	0	0	0	0	0	0	0	0	0	0	0	0	0	0	0	0	0	0	0	0	0	0	0	0	0	0	0	0	0
27911	19309_T	36	T	58	1	1	AD	RUL	UL	2	40	IB	2	0.0010909	36.S41.L001.R1.001.Plate.2.R1	0.00963636	0	0	0	0	0	0	0	0	0	0	0	0	0	0	0	0	0	0	0	0	0	0	0	0.000545455	0	0	0	0	0	0	0	0	0
28585	17404_T	360	T	63	2	1	SCC	LUL	UL	3	47	IIB	1	0	360.S8.L001.R1.001.Plate.1.R1	0.072	0	0	0	0	0	0	0	0	0	0	0	0	0	0	0	0	0	0	0	0	0	0	0	0	0	0	0	0	0	0	0	0	0
28081	17404_NT	361	NT	63	2	1	SCC	LUL	UL	3	47	IIB	1	0.106364	361.S20.L001.R1.001.Plate.1.R1	0.0149091	0.000181818	0	0	0	0	0	0	0	0	0	0	0	0	0	0	0	0	0	0	0.000363636	0	0	0	0.0276364	0	0	0	0	0	0	0	0	0
28463	17438_T	362	T	66	2	1	AD	RML	UL	3	0	IA	1	0.0012727	362.S32.L001.R1.001.Plate.1.R1	0.0181818	0	0	0	0	0	0	0	0	0	0	0	0	0	0	0	0	0	0	0	0	0	0	0	0.000909091	0	0	0	0	0	0	0	0	0
27904	17438_NT	363	NT	66	2	1	AD	RML	UL	3	0	IA	1	0.160364	363.S44.L001.R1.001.Plate.1.R1	0.00836364	0	0	0	0	0	0	0	0	0	0	0	0	0	0	0	0	0	0	0	0	0	0	0	0.000181818	0	0	0	0	0	0	0	0	0
9990	BG9_BG	BG9	BG										5	0.0007273	37.LeBG9.S51.L001.R1.001.Plate.5.R1	0.000727273	0	0	0	0	0	0	0	0	0	0	0	0	0	0	0	0	0	0	0	0	0	0	0	0	0	0	0	0.0492727	0	0	0	0	0
28453	20159_NT	37	NT	58	1	2	SCC	LLL	LL	1	40	IB	2	0.0007273	37.S53.L001.R1.001.Plate.2.R1	0.016	0	0	0	0	0	0	0	0	0	0	0	0	0	0	0	0	0	0	0	0	0	0	0	0	0	0	0	0	0	0	0	0	0
28078	18350_NT	375	NT	57	1	1	NSCLC	RLL	LL	2	15.75	IA	1	0.002	375.S68.L001.R1.001.Plate.1.R1	0.0109091	0	0	0	0	0	0	0	0	0	0	0	0	0	0	0	0	0	0	0	0	0	0	0	0.000181818	0	0	0	0	0	0	0	0	0
28264	19100_NT	377	NT	58	2	1	SCC	RUL	UL	2	47		1	0.004	377.S92.L001.R1.001.Plate.1.R1	0.014	0	0	0	0	0	0	0	0	0	0	0	0	0	0	0	0	0	0	0	0	0	0	0	0.000181818	0	0	0	0	0	0	0	0	0
28418	BG10_BG	BG10	BG										5	0	38.LeBG10.S62.L001.R1.001.Plate.5.R1	0.000181818	0	0	0	0	0	0	0	0	0	0	0	0	0	0	0	0	0	0	0	0	0	0.000181818	0	0	0	0	0	0	0	0	0	0	0
28617	BG11_BG	BG11	BG										5	0	39.LeBG11.S73.L001.R1.001.Plate.5.R1	0.000545455	0	0	0	0	0	0	0	0	0	0	0	0	0	0	0	0	0	0	0	0	0	0	0	0	0	0	0	0	0	0	0	0	0
27008	20172_NT	39	NT	80	1	2	SCC	RIGHT	RL	1	69	IIA	2	0	39.S77.L001.R1.001.Plate.2.R1	0.000181818	0	0	0	0	0	0	0	0.000181818	0	0	0.000727273	0	0	0	0	0	0	0	0	0	0	0	0	0.00418182	0	0	0	0	0	0	0	0	0
28735	17836_NT	393	NT	64	2	2	AD	RUL	UL	2	44	IA	1	0.0003636	393.S9.L001.R1.001.Plate.1.R1	0.00727273	0	0	0	0	0	0	0	0	0	0	0	0	0	0	0	0	0	0	0	0	0	0	0	0	0	0	0	0	0	0	0	0	0
27933	18100_T	396	T	70	1	2	AD	RML	ML	2	64.5	IIA	3	0.0461818	396.S33.L001.R1.001.Plate.3.R1	0.00363636	0	0	0	0	0	0	0	0	0	0	0	0	0	0	0	0	0	0	0	0	0	0	0	0	0	0	0	0	0	0.000181818	0	0.0307273	0.000181818
25671	18100_NT	397	NT	70	1	2	AD	RML	ML	2	64.5	IIA	3	0.0007273	397.S45.L001.R1.001.Plate.3.R1	0.0112727	0	0	0	0	0	0	0	0.00745455	0	0	0	0	0	0	0.000181818	0	0.000181818	0	0	0	0	0.000181818	0	0	0	0	0	0	0.00218182	0.000545455	0	0.008	0
28084	17548_T	22	T	74	1	2	SCC	RUL	UL	1	115.5	IIA	5	0.0043636	4.Le22.S36.L001.R1.001.Plate.5.R1	0.00181818	0	0	0	0	0	0	0	0	0	0	0	0	0	0	0	0	0	0	0	0	0	0	0	0.0687273	0	0	0	0	0	0	0	0	0
27393	12839_T	4	T	62	2	2	AD	LLL	LL	2	50	IA	2	0.0005455	4.S37.L001.R1.001.Plate.2.R1	0.00509091	0	0	0	0	0	0	0	0	0	0	0	0	0	0	0	0	0	0	0	0	0	0	0	0.000181818	0	0	0	0	0	0.000181818	0	0	0
29036	20172_T	40	T	80	1	2	SCC	RIGHT	RL	1	69	IIA	4b	0.129091	40.S82.L001.R1.001.Plate.4b.R1	0.0109091	0	0	0	0	0	0	0	0	0	0	0	0	0	0	0	0	0	0	0	0	0	0	0	0.000363636	0	0	0	0.00309091	0	0	0	0	0
28119	18603_T	400	T	70	1	2	SCC	LUL		1	60	IB	3	0.175273	400.S57.L001.R1.001.Plate.3.R1	0.00472727	0	0	0	0	0	0	0	0	0	0	0	0	0	0	0	0	0	0	0	0	0	0	0	0.000909091	0	0	0	0	0	0	0	0	0
28009	18687_T	402	T	48	1	1	SCC	LUL	UL	2	34	IIIA	3	0.138727	402.S69.L001.R1.001.Plate.3.R1	0.0158182	0	0	0	0	0	0	0	0	0	0	0	0	0	0	0	0	0	0	0	0	0	0	0	0	0	0	0	0	0	0	0	0	0
28142	18687_NT	403	NT	48	1	1	SCC	LUL	UL	2	34	IIIA	3	0.0007273	403.S81.L001.R1.001.Plate.3.R1	0.008	0	0	0	0	0	0	0	0	0	0	0	0	0	0	0	0	0	0	0	0	0	0	0	0	0	0	0	0	0	0	0	0	0
28225	19322_T	406	T	54	2	2	SCC	LUL	UL	2	35	IIA	3	0.0027273	406.S93.L001.R1.001.Plate.3.R1	0.0156364	0	0	0	0	0	0	0	0	0	0	0	0	0	0	0	0	0	0	0	0	0	0	0	0	0	0	0	0	0	0	0	0	0
27865	19360_T	408	T	56	1	1	NSCLC	RUL	UL	2	36.2	III	3	0.0812727	408.S10.L001.R1.001.Plate.3.R1	0.0249091	0	0	0	0	0	0	0	0	0	0	0	0	0	0	0	0	0	0	0	0.000181818	0	0	0	0	0	0	0	0	0	0	0	0	0
27920	19360_NT	409	NT	56	1	1	NSCLC	RUL	UL	2	36.2	III	3	0.0001818	409.S22.L001.R1.001.Plate.3.R1	0.00945455	0	0	0	0	0	0	0	0.000181818	0	0	0	0	0	0	0	0	0	0	0	0	0	0	0	0.0449091	0	0	0	0	0	0	0	0	0
27817	20211_NT	41	NT	71	1	1	SCC	LUL	UL	2	92.8	IB	2	0.0001818	41.S6.L001.R1.001.Plate.2.R1	0.00654545	0	0	0	0	0	0	0	0	0	0	0	0	0	0	0	0	0	0	0	0	0	0	0	0.154182	0	0.0298182	0	0	0	0	0	0	0
27487	19913_NT	415	NT	57	1	2	AD	LUL	UL	2	20	IB	3	0.0014545	415.S46.L001.R1.001.Plate.3.R1	0.0141818	0	0	0	0	0	0	0	0.000181818	0	0	0	0	0	0	0	0	0	0	0	0	0	0	0	0	0	0	0	0	0	0	0	0	0
27796	20080_T	418	T	77	1	2	SCC	LLL	LL	1	39	IIIA	3	0.0010909	418.S58.L001.R1.001.Plate.3.R1	0.0158182	0	0	0	0	0	0	0	0	0	0	0	0	0	0	0	0	0	0	0	0	0	0	0	0.409455	0	0	0	0	0	0	0	0	0
27125	20080_NT	419	NT	77	1	2	SCC	LLL	LL	1	39	IIIA	3	0.014	419.S70.L001.R1.001.Plate.3.R1	0.00109091	0	0	0	0	0	0	0	0	0	0	0	0	0	0	0	0	0	0	0	0	0	0	0	0.022	0	0	0	0	0	0	0	0	0
29080	20211_T	42	T	71	1	1	SCC	LUL	UL	2	92.8	IB	4b	0.139273	42.S83.L001.R1.001.Plate.4b.R1	0.0127273	0	0	0	0	0	0	0	0	0	0	0	0	0	0	0	0	0	0	0	0	0	0	0	0.000181818	0	0	0	0	0	0	0	0	0
28032	20603_NT	429	NT	64	1	1	AD	LLL	LL	1		IA	3	0.0014545	429.S11.L001.R1.001.Plate.3.R1	0.00690909	0	0	0	0	0	0	0	0	0	0	0	0	0	0	0	0	0	0	0	0.000363636	0	0	0	0.0494545	0	0	0	0	0	0	0	0	0
28438	21272_NT	43	NT	62	1	1	AD	RUL	UL	3	119.8	IA	2	0.147273	43.S30.L001.R1.001.Plate.2.R1	0.00945455	0	0	0	0	0	0	0	0	0	0	0	0	0	0	0	0	0	0	0	0	0	0	0	0.000545455	0	0	0	0	0	0	0	0	0
27806	21272_T	44	T	62	1	1	AD	RUL	UL	3	119.8	IA	2	0	44.S42.L001.R1.001.Plate.2.R1	0.000545455	0	0	0	0	0	0	0	0	0	0	0	0	0	0	0	0	0	0	0	0	0	0	0	0	0	0	0	0	0	0	0	0	0
28255	18544_NT	45	NT	74	2	1	AD	RUL	UL	3	6	IIA	2	0.153273	45.S54.L001.R1.001.Plate.2.R1	0.0387273	0	0	0	0	0	0	0.000181818	0	0	0	0	0	0	0	0	0	0	0	0	0	0	0	0	0.00163636	0	0.000909091	0	0	0	0	0	0	0
28386	18544_T	46	T	74	2	1	AD	RUL	UL	3	6	IIA	2	0.0027273	46.S66.L001.R1.001.Plate.2.R1	0.0205455	0	0	0	0	0	0	0	0	0	0	0	0	0	0	0	0	0	0	0	0	0	0	0	0.000363636	0	0	0	0	0	0	0	0	0
27796	19931_NT	47	NT	60	2	1	AD	RLL	LL	1	13	IIIA	2	0.0218182	47.S78.L001.R1.001.Plate.2.R1	0.00981818	0	0	0	0	0	0	0	0	0	0	0	0	0	0	0	0	0	0	0	0	0	0	0	0.338545	0	0	0	0	0	0	0	0	0
28101	13503_T	483	T	77	1	2	AD	left	LL	7			3	0	483.S23.L001.R1.001.Plate.3.R1	0.000363636	0	0	0	0	0	0	0	0	0	0	0	0	0	0	0	0	0	0	0	0	0	0	0	0	0	0	0	0	0	0	0	0	0
27331	17547_NT	485	NT	68	2	2	AD	RUL	UL	7		IA	3	0.0663636	485.S47.L001.R1.001.Plate.3.R1	0.00109091	0	0	0	0	0	0	0	0	0	0	0	0	0	0	0	0	0	0	0	0	0	0	0	0.00636364	0	0	0	0	0	0	0	0	0
27670	21203_NT	486	NT	72						7	28.5		3	0.054	486.S59.L001.R1.001.Plate.3.R1	0.00309091	0	0	0	0	0	0	0	0	0	0	0	0	0	0	0	0	0	0	0	0	0	0	0	0.0509091	0	0	0	0	0	0	0	0	0
27578	18422_T	491	T	61	2	2	AD	RUL	UL	7		IIA	3	0.0390909	491.S24.L001.R1.001.Plate.3.R1	0.004	0	0	0	0	0	0	0	0.0143636	0	0	0	0	0	0	0	0	0	0	0	0	0	0	0	0.0670909	0	0	0	0	0.000181818	0.000909091	0	0.00145455	0.000363636
27876	18631_T	492	T	62	2	1	SCC	RIGHT	R	7			3	0	492.S36.L001.R1.001.Plate.3.R1	0.0265455	0	0	0	0	0	0	0	0	0	0	0	0	0	0	0	0	0	0	0	0	0	0	0	0.0714545	0	0	0	0	0	0	0	0	0
27896	18631_NT	493	NT	62	2	1	SCC	RIGHT	R	7			3	0.242727	493.S48.L001.R1.001.Plate.3.R1	0.00872727	0.000181818	0	0	0	0	0	0	0	0	0	0	0	0	0	0	0	0	0	0	0	0	0	0	0.0194545	0	0	0	0	0	0	0	0	0
28324	1616_IA	494	IA	18	1	2				7			3	0.0025455	494.S60.L001.R1.001.Plate.3.R1	0.0183636	0	0	0	0	0	0	0	0	0	0	0	0	0	0	0	0	0	0	0	0	0	0	0	0.0216364	0	0	0	0	0	0	0	0	0
27991	1635_IA	495	IA	43	1					7			3	0.0001818	495.S72.L001.R1.001.Plate.3.R1	0.0101818	0	0	0	0	0	0	0	0.00127273	0.01	0	0	0	0	0	0	0	0	0	0	0	0	0	0	0	0	0	0	0	0	0	0	0	0
28362	17836_T	26	T	64	2	2	AD	RUL	UL	2	44	IA	5	0.0996364	5.Le26.S47.L001.R1.001.Plate.5.R1	0.000727273	0	0	0	0	0	0	0	0	0	0	0	0	0	0	0	0	0	0	0	0	0	0	0	0	0	0	0	0	0	0	0	0	0
27609	12900_NT	5	NT	55	1	2	AD	RUL	UL	2	86	IA	2	0.0167273	5.S49.L001.R1.001.Plate.2.R1	0.016	0	0	0	0	0	0	0.0194545	0.00163636	0	0	0	0	0	0	0.000181818	0	0.000727273	0.000545455	0	0	0.000181818	0.0143636	0.000363636	0.00145455	0	0.0567273	0	0	0	0	0	0	0
27610	1685_IA	500	IA	46	1	2				7			1	0	500.S21.L001.R1.001.Plate.1.R1	0.00145455	0	0	0	0	0	0	0	0	0	0	0.00290909	0	0	0	0	0	0	0	0	0.000181818	0	0	0	0	0	0	0	0	0	0	0	0	0
28685	1709_IA	501	IA	28	2	2				7			1	0.0521818	501.S33.L001.R1.001.Plate.1.R1	0.120909	0	0	0	0	0	0	0	0	0	0	0	0	0	0	0	0	0	0	0	0	0	0	0	0.000181818	0	0	0	0	0	0	0	0	0
27400	1711_IA	502	IA	44	1	2				7			1	0.0003636	502.S45.L001.R1.001.Plate.1.R1	0.0238182	0	0	0	0	0	0	0	0	0	0	0.000181818	0	0	0	0	0	0	0	0	0	0	0	0	0.00163636	0	0	0	0	0	0	0	0	0
28076	10437_IA	503	IA	48	1	2				7			1	0.153091	503.S57.L001.R1.001.Plate.1.R1	0.00163636	0.000181818	0	0	0	0	0.00727273	0	0	0	0	0.00145455	0	0	0	0	0	0	0	0	0	0	0	0	0.000181818	0	0	0	0	0	0	0	0	0
28221	10909_IA	504	IA	29	1	2				7			1	0.115091	504.S69.L001.R1.001.Plate.1.R1	0.192	0	0	0	0	0	0	0	0	0	0	0.016	0	0	0	0	0	0	0	0	0	0	0	0	0.000181818	0	0	0	0	0	0	0	0	0
28322	11312_IA	506	IA	44	1	2				7			1	0.0363636	506.S81.L001.R1.001.Plate.1.R1	0.00781818	0	0	0	0	0	0	0	0	0	0	0.006	0	0	0	0	0	0	0	0	0	0	0	0	0.0207273	0	0	0	0	0	0	0	0	0
28177	1118_IA	507	IA	52	2	2				7			1	0.0001818	507.S93.L001.R1.001.Plate.1.R1	0.000363636	0	0	0	0	0	0	0	0	0	0	0	0	0	0	0	0	0	0	0	0	0	0	0	0	0	0	0	0	0	0	0	0	0
27922	999_IA	508	IA	29	1	2				7			1	0.0001818	508.S10.L001.R1.001.Plate.1.R1	0.00181818	0	0	0	0	0	0	0	0	0	0	0	0	0	0	0	0	0	0	0	0	0	0	0	0	0	0	0	0	0	0	0	0	0
26393	1157_IA	509	IA	30	1	1				7			1	0.0009091	509.S22.L001.R1.001.Plate.1.R1	0.00836364	0	0	0	0	0	0	0	0	0	0.000545455	0.000727273	0	0	0	0	0	0	0	0	0.000181818	0	0	0	0.000363636	0	0	0	0	0	0	0	0	0
28331	14516_NT	51	NT	58	1	1	AD	LUL	UL	2	20	IA	2	0.0001818	51.S31.L001.R1.001.Plate.2.R1	0.00763636	0	0	0	0	0	0	0	0	0	0	0	0	0	0	0	0	0	0	0	0	0	0	0	0.000181818	0	0	0	0	0	0	0	0	0
28240	1164_IA	510	IA	76	2	2				7			1	0.0005455	510.S34.L001.R1.001.Plate.1.R1	0.0158182	0	0	0	0	0	0	0	0	0	0	0.000181818	0	0	0	0	0	0	0	0	0	0	0	0	0.000181818	0	0	0	0	0	0	0	0	0
26931	1188_IA	511	IA	18	1	2				7			1	0.0001818	511.S46.L001.R1.001.Plate.1.R1	0.002	0	0	0	0	0	0	0	0	0	0.000181818	0.0265455	0	0	0	0	0	0	0	0	0	0	0	0	0.00545455	0	0	0	0	0	0	0	0	0
27545	1198_IA	512	IA	20	1	1				7			1	0.0107273	512.S58.L001.R1.001.Plate.1.R1	0.00254545	0	0	0	0	0	0	0	0	0	0	0.00672727	0	0	0	0	0	0	0	0	0	0	0	0	0	0	0	0	0	0	0	0	0	0
28109	1208_IA	513	IA	19	2	2				7			1	0.0010909	513.S70.L001.R1.001.Plate.1.R1	0.0756364	0	0	0	0	0	0	0	0	0	0	0	0	0	0	0	0	0	0	0	0	0	0	0	0.000181818	0	0	0	0	0	0	0	0	0
27058	1584_IA	514	IA	45	1	1				7			1	0.0027273	514.S82.L001.R1.001.Plate.1.R1	0.00181818	0	0	0	0	0	0	0	0	0	0	0.004	0	0	0	0	0	0	0	0	0	0	0	0	0.00581818	0	0	0	0	0	0	0	0	0
26456	944_IA	515	IA	23	1	2				7			1	0.0001818	515.S94.L001.R1.001.Plate.1.R1	0.0192727	0	0	0	0	0	0	0	0	0	0	0.00181818	0	0	0	0	0	0	0	0	0	0	0	0	0	0	0	0	0	0	0	0	0	0
27475	21045_NT	517	NT	65	1	1	SCC	LUL	UL	7			1	0.0001818	517.S23.L001.R1.001.Plate.1.R1	0.00163636	0	0	0	0	0	0	0	0	0	0	0	0	0	0	0	0	0	0	0	0.0465455	0	0.000181818	0	0.00327273	0	0	0	0	0	0	0	0	0.000181818
28423	20919_T	518	T	64	1	2	SCC	LLL	LL	7			1	0.0010909	518.S35.L001.R1.001.Plate.1.R1	0.0205455	0	0	0	0	0	0	0	0	0	0	0	0	0	0	0	0	0	0	0	0	0	0	0	0	0	0	0	0	0	0	0	0	0
27827	20919_NT	519	NT	64	1	2	SCC	LLL	LL	7			1	0.0003636	519.S47.L001.R1.001.Plate.1.R1	0.0556364	0	0	0	0	0	0	0	0	0	0	0	0	0	0	0	0	0	0	0	0	0	0	0	0	0	0	0	0	0	0	0	0	0
27924	14516_T	52	T	58	1	1	AD	LUL	UL	2	20	IA	2	0.0012727	52.S43.L001.R1.001.Plate.2.R1	0.00690909	0	0.0367273	0.0490909	0.000545455	0	0	0	0	0	0	0	0	0	0	0	0	0	0	0	0	0	0	0	0.140364	0	0	0	0	0	0	0	0	0
28207	20669_T	520	T	66	1	2	SCC	RLL	LL	7		IIB	1	0.068	520.S59.L001.R1.001.Plate.1.R1	0.00654545	0	0	0	0	0	0	0	0	0	0	0	0	0	0	0	0	0	0	0	0	0	0	0	0	0	0	0	0	0	0	0	0	0
27609	20669_NT	521	NT	66	1	2	SCC	RLL	LL	7		IIB	1	0.0003636	521.S71.L001.R1.001.Plate.1.R1	0.00618182	0	0	0	0	0	0	0	0	0	0	0	0	0	0	0	0	0	0	0	0	0	0	0	0.0234545	0	0	0	0	0	0	0	0	0
28186	20614_NT	522	NT	74	1	1	AD	LUL	UL	7		IA	1	0.100727	522.S83.L001.R1.001.Plate.1.R1	0.0150909	0	0	0	0	0	0	0	0	0	0	0	0	0	0	0	0	0	0	0	0	0	0	0	0.00563636	0	0	0	0	0	0	0	0	0
28265	20513_T	523	T	69						7			1	0.0014545	523.S95.L001.R1.001.Plate.1.R1	0.00672727	0	0	0	0	0	0	0	0	0	0	0	0	0	0	0	0	0	0	0	0	0	0	0	0	0	0	0	0	0	0	0	0	0
27894	20513_NT	524	NT	69						7			1	0.0005455	524.S12.L001.R1.001.Plate.1.R1	0.0163636	0	0	0	0	0	0	0	0	0	0	0	0	0.000909091	0	0.000363636	0.000363636	0	0	0	0	0	0	0	0.0390909	0	0	0.00254545	0	0	0	0	0	0
28548	20155_T	525	T	64	1	2	SCC	LLL	LL	2	73	IIB	1	0.0730909	525.S24.L001.R1.001.Plate.1.R1	0.00890909	0	0	0	0	0	0	0	0	0	0	0	0	0	0	0	0	0	0	0	0.000181818	0	0	0	0.000545455	0	0	0	0	0	0	0	0	0
28502	20155_NT	526	NT	64	1	2	SCC	LLL	LL	2	73	IIB	1	0.12	526.S36.L001.R1.001.Plate.1.R1	0.00581818	0.000181818	0	0	0	0	0	0	0	0	0	0	0	0	0	0	0	0	0	0	0	0	0	0	0	0	0	0	0	0	0	0	0	0
28104	20063_NT	527	NT	49	1	1	AD	RUL	UL	3		IA	1	0.03	527.S48.L001.R1.001.Plate.1.R1	0.00854545	0	0	0	0	0	0	0	0	0	0	0	0	0	0	0	0	0	0	0	0	0	0	0	0.0583636	0	0	0	0	0	0	0	0	0
28579	20029_T	528	T	80	1	2	SCC	LLL	LL	7		IV	1	0.0021818	528.S60.L001.R1.001.Plate.1.R1	0.0165455	0	0	0	0	0	0	0	0	0	0	0	0	0	0	0	0	0	0	0	0	0	0	0	0.000181818	0	0	0	0	0	0	0	0	0
28380	20029_NT	529	NT	80	1	2	SCC	LLL	LL	7		IV	1	0.0007273	529.S72.L001.R1.001.Plate.1.R1	0.0170909	0	0	0	0	0	0	0	0	0	0	0	0	0	0	0	0	0	0	0	0	0	0	0	0	0	0	0	0	0	0	0	0	0
28104	16052_NT	53	NT	63	1	1	AD	RLL	LL	2	78	IIIB	2	0.0609091	53.S55.L001.R1.001.Plate.2.R1	0.112	0	0	0	0	0	0	0	0	0	0	0	0	0	0	0	0	0	0	0	0	0	0	0	0.000181818	0	0	0	0	0	0	0	0	0
28230	19327_T	530	T	52	1	2	neuroendocrine	RUL	UL	2	73	IB	1	0.004	530.S84.L001.R1.001.Plate.1.R1	0.00618182	0	0	0	0	0	0	0	0	0	0	0	0	0	0	0	0	0	0	0	0	0	0	0	0.0165455	0	0	0	0	0	0	0	0	0
28670	10264_NT	539	NT	65	1	1	AD	RUL	UL	2	55	IIA	1	0.199818	539.S27.L001.R1.001.Plate.1.R1	0.0209091	0	0	0	0	0	0	0	0	0	0	0	0	0	0	0	0	0	0	0	0	0	0	0	0.0936364	0	0	0	0	0	0	0	0	0
27132	16052_T	54	T	63	1	1	AD	RLL	LL	2	78	IIIB	2	0.0861818	54.S67.L001.R1.001.Plate.2.R1	0.00127273	0	0	0	0	0	0	0	0	0	0	0	0	0	0	0	0	0	0	0	0	0	0	0	0.00636364	0	0	0	0	0	0	0	0	0
28259	10264_T	540	T	65	1	1	AD	RUL	UL	2	55	IIA	1	0.102909	540.S39.L001.R1.001.Plate.1.R1	0.0165455	0	0	0	0	0	0	0	0	0	0	0	0	0	0	0	0	0	0	0	0	0	0	0	0.0636364	0	0	0	0	0	0	0	0	0
27796	10419_NT	543	NT	72	2	2	AD	RLL	LL	1	62	IA	1	0.0605455	543.S67.L001.R1.001.Plate.1.R1	0.024	0	0	0	0	0	0	0	0	0	0.000181818	0.000181818	0	0	0	0	0	0	0	0	0	0	0	0	0.000181818	0	0	0	0	0	0	0	0	0
28097	10419_T	544	T	72	2	2	AD	RLL	LL	1	62	IA	1	0.0081818	544.S79.L001.R1.001.Plate.1.R1	0.00781818	0	0	0	0	0	0	0	0	0	0	0	0	0.000181818	0	0	0.000363636	0	0	0	0	0	0	0	0.0796364	0	0	0.00236364	0	0	0	0	0	0
28160	10444_NT	545	NT	52	2	2	BAC	RUL	UL	2	34	IIA	1	0.145818	545.S91.L001.R1.001.Plate.1.R1	0.0774545	0	0	0	0	0	0	0	0	0	0	0.000181818	0	0	0	0	0	0	0	0	0	0	0	0	0	0	0	0	0	0	0	0	0	0
28334	10465_T	548	T	65	2	2	SCC	RUL	UL	3		IIA	1	0.19	548.S80.L001.R1.001.Plate.1.R1	0.0134545	0.000181818	0	0	0	0	0	0	0	0	0	0.000181818	0	0	0	0	0	0	0	0	0	0	0	0	0.225818	0	0	0	0	0	0	0	0	0
28096	10484_NT	549	NT	40	1	1	AD	RUL	UL	2	20	IIB	1	0.157091	549.S11.L001.R1.001.Plate.1.R1	0.00927273	0	0	0	0	0	0	0	0	0	0	0	0	0	0	0	0	0	0	0	0	0	0	0.00127273	0	0	0.000363636	0	0	0	0	0	0	0
27887	17238_NT	55	NT	57	1	1	AD	RIGHT	RL	1	40	IIIA	2	0.0441818	55.S79.L001.R1.001.Plate.2.R1	0.0772727	0	0	0	0	0	0	0	0	0	0	0	0	0	0	0	0	0	0	0	0	0	0	0	0.0454545	0	0	0	0	0	0	0	0	0
28171	10585_NT	551	NT	58	1	1	AD	RIGHT	R	2	36	IB	4b	0.0007273	551.S2.L001.R1.001.Plate.4b.R1	0.0485455	0	0	0	0	0	0	0	0	0	0	0	0	0	0	0	0	0	0	0	0	0	0	0	0.0323636	0	0	0	0	0	0	0	0	0
28985	10585_T	552	T	58	1	1	AD	RIGHT	R	2	36	IB	4b	0.119091	552.S3.L001.R1.001.Plate.4b.R1	0.0507273	0	0	0	0	0	0	0	0	0	0	0	0	0	0	0	0	0	0	0	0	0	0	0	0.000181818	0	0	0	0	0	0	0	0	0
28687	11005_NT	553	NT	76	2	2	AD	RLL	LL	1	40	IIA	4b	0.0014545	553.S4.L001.R1.001.Plate.4b.R1	0.0187273	0	0	0	0	0	0	0	0	0	0	0	0	0	0	0	0	0	0	0	0	0	0	0	0	0	0	0	0	0	0	0	0	0
28419	11005_T	554	T	76	2	2	AD	RLL	LL	1	40	IIA	4b	0.0136364	554.S5.L001.R1.001.Plate.4b.R1	0.00236364	0	0	0	0	0	0	0	0	0	0	0	0	0	0	0	0	0	0	0	0	0	0	0	0.00345455	0	0	0	0	0	0	0	0	0
28963	11006_NT	555	NT	50	1	1	AD	RIGHT	R	3	45	IIIA	4b	0.149636	555.S6.L001.R1.001.Plate.4b.R1	0.006	0	0	0	0	0	0	0	0	0	0	0	0	0	0	0	0	0	0	0	0	0	0	0	0.000181818	0	0	0	0	0	0	0	0	0
28549	11006_T	556	T	50	1	1	AD	RIGHT	R	3	45	IIIA	4b	0.0018182	556.S7.L001.R1.001.Plate.4b.R1	0.0454545	0	0	0	0	0	0	0	0.000181818	0	0	0	0	0	0	0	0	0	0	0	0	0	0	0	0.054	0	0	0	0	0	0	0	0	0
28966	11039_T	558	T	58	1	1	AD	RUL	UL	2	80	IIIA	4b	0.0029091	558.S9.L001.R1.001.Plate.4b.R1	0.0252727	0	0	0	0	0	0	0	0.000181818	0	0	0	0	0	0	0	0	0	0	0	0	0	0	0	0.131636	0	0	0	0	0	0	0	0	0
28130	17238_T	56	T	57	1	1	AD	RIGHT	RL	1	40	IIIA	2	0.0009091	56.S91.L001.R1.001.Plate.2.R1	0.0114545	0	0	0	0	0	0	0	0	0	0	0	0	0	0	0	0	0	0	0	0	0	0	0	0.0583636	0	0	0	0	0.00181818	0	0	0	0
28956	11344_T	560	T	32	1	2	AD	LUL	UL	2	23	IA	4b	0.150727	560.S11.L001.R1.001.Plate.4b.R1	0.0132727	0	0	0	0	0	0	0	0	0	0	0	0	0	0	0	0	0	0	0	0	0	0	0	0.000363636	0	0	0	0	0	0	0	0	0
28694	11568_NT	561	NT	63	2	2	AD	LUL	UL	2	152	IB	4b	0.243636	561.S12.L001.R1.001.Plate.4b.R1	0.00781818	0	0	0	0	0	0	0	0	0	0	0	0	0	0	0	0	0	0	0	0	0	0	0	0	0	0	0	0	0	0	0	0	0
27280	11671_NT	563	NT	53	1	2	AD	LLL	LL	2	32	IIB	1	0.0003636	563.S13.L001.R1.001.Plate.1.R1	0.00236364	0	0	0	0	0	0	0	0	0	0	0.000363636	0	0	0	0	0	0	0	0	0	0	0	0	0.004	0	0	0	0	0	0	0	0	0
28488	11671_T	564	T	53	1	2	AD	LLL	LL	2	32	IIB	1	0.0016364	564.S25.L001.R1.001.Plate.1.R1	0.00981818	0	0	0	0	0	0	0	0	0	0	0	0	0	0	0	0	0	0	0	0.000181818	0	0	0	0.000363636	0	0	0	0	0	0	0	0	0
27984	11787_NT	565	NT	48	2	2	AD	RUL	UL	2	16	IA	1	0.0009091	565.S37.L001.R1.001.Plate.1.R1	0.012	0	0	0	0	0	0	0	0	0	0	0	0	0	0	0	0	0	0	0	0	0	0	0	0	0	0	0	0	0	0	0	0	0
28502	11787_T	566	T	48	2	2	AD	RUL	UL	2	16	IA	1	0.002	566.S49.L001.R1.001.Plate.1.R1	0.0156364	0.000181818	0	0	0	0	0	0	0	0	0	0	0	0	0	0	0	0	0	0	0	0	0	0	0	0	0	0	0	0	0	0	0	0
28296	11812_NT	567	NT	67	1	2	AD	LUL	UL	2	106	IIB	1	0.0003636	567.S61.L001.R1.001.Plate.1.R1	0.0203636	0	0	0	0	0	0	0	0	0	0	0	0	0	0	0	0	0	0	0	0	0	0	0	0.000181818	0	0	0	0	0	0	0	0	0
28128	11812_T	568	T	67	1	2	AD	LUL	UL	2	106	IIB	1	0.0121818	568.S73.L001.R1.001.Plate.1.R1	0.0114545	0	0	0	0	0	0	0	0	0	0	0	0	0	0	0	0	0	0	0	0	0	0	0	0.00127273	0	0	0	0	0	0	0	0	0
27405	18023_NT	57	NT	53	1	1	AD	LUL	UL	0	0	IIA	2	0	57.S8.L001.R1.001.Plate.2.R1	0.00236364	0	0	0	0	0	0	0	0	0	0	0.00218182	0	0	0	0	0	0	0	0	0	0	0	0	0.012	0	0	0	0	0	0	0	0	0
28250	12084_T	570	T	75	1	2	AD	LLL	LL	2	152	IB	1	0.0094546	570.S74.L001.R1.001.Plate.1.R1	0.00727273	0	0	0	0	0	0	0	0	0	0	0	0	0	0	0	0	0	0	0	0	0	0	0	0.000363636	0	0	0	0	0	0	0	0	0
27343	12374_NT	571	NT	68	1	2	large cell	LUL	UL	2	108	IIA	1	0.0098182	571.S86.L001.R1.001.Plate.1.R1	0.00509091	0	0	0	0	0	0	0	0	0	0.00181818	0	0	0	0	0	0	0	0	0	0	0	0	0	0.006	0	0	0	0	0	0	0	0	0
27626	12374_T	572	T	68	1	2	large cell	LUL	UL	2	108	IIA	1	0	572.S15.L001.R1.001.Plate.1.R1	0.00672727	0	0	0	0	0	0	0	0	0	0	0	0	0	0	0	0	0	0	0	0.000181818	0	0	0	0.000909091	0	0	0	0.00418182	0	0	0	0	0
27972	12411_NT	573	NT	56	1	1	AD	RML	ML	2	56	IB	1	0.0003636	573.S87.L001.R1.001.Plate.1.R1	0.00236364	0	0	0	0	0	0	0	0	0	0	0	0	0	0	0	0	0	0	0	0	0	0	0	0	0	0	0	0	0	0	0	0	0
28243	12411_T	574	T	56	1	1	AD	RML	ML	2	56	IB	1	0.0125455	574.S17.L001.R1.001.Plate.1.R1	0.00272727	0	0	0	0	0	0	0	0	0	0	0.0212727	0	0	0	0	0	0	0	0	0.000363636	0	0	0	0.00745455	0	0	0	0	0	0	0	0	0
28581	12606_NT	575	NT	66	1	2	BAC	LUL	UL	1	25	IIA	1	0.0016364	575.S29.L001.R1.001.Plate.1.R1	0.0118182	0	0	0	0	0	0	0	0	0	0	0	0	0	0	0	0	0	0	0	0	0	0	0	0.0910909	0	0	0	0	0	0	0	0	0
28139	12606_T	576	T	66	1	2	BAC	LUL	UL	1	25	IIA	1	0.002	576.S19.L001.R1.001.Plate.1.R1	0.0176364	0	0	0	0	0	0	0	0	0	0	0	0	0	0	0	0	0	0	0	0	0	0	0	0.112	0	0	0	0	0	0	0	0	0
28868	12664_NT	577	NT	54	2	2	AD	LUL	UL	3	60	IV	4b	0.0847273	577.S13.L001.R1.001.Plate.4b.R1	0.00818182	0	0	0	0	0	0	0	0	0	0	0	0	0	0	0	0	0	0	0	0	0	0	0	0	0	0	0	0	0	0	0	0	0
28852	12664_T	578	T	54	2	2	AD	LUL	UL	3	60	IV	4b	0.0005455	578.S14.L001.R1.001.Plate.4b.R1	0.00781818	0	0	0	0	0	0	0	0	0	0	0	0	0	0	0	0	0	0	0	0	0	0	0	0.000363636	0	0	0	0	0	0	0	0	0
29016	12690_NT	579	NT	72	1	2	AD	RLL	LL	1	138	IIA	4b	0.157818	579.S15.L001.R1.001.Plate.4b.R1	0.0129091	0.000181818	0	0	0	0	0	0	0	0	0	0	0	0	0	0	0	0	0	0	0	0	0	0.000545455	0	0	0.000181818	0	0	0	0	0	0	0
28345	18023_T	58	T	53	1	1	AD	LUL	UL	0	0	IIA	2	0.0016364	58.S20.L001.R1.001.Plate.2.R1	0.0130909	0	0	0	0	0	0	0	0	0	0	0	0	0	0	0	0	0	0	0	0	0	0	0	0.000363636	0	0	0	0	0	0	0	0.000545455	0
28972	12690_T	580	T	72	1	2	AD	RLL	LL	1	138	IIA	4b	0.0454545	580.S16.L001.R1.001.Plate.4b.R1	0.0103636	0	0	0	0	0	0	0	0	0	0	0	0	0	0	0	0	0	0	0	0	0	0	0	0	0	0	0	0	0	0	0	0	0
28505	12703_NT	581	NT	48	2	1	AD	LUL	UL	1	35	IIA	4b	0.0098182	581.S17.L001.R1.001.Plate.4b.R1	0.00145455	0	0	0	0	0	0	0	0	0	0	0	0	0	0	0	0	0	0	0	0	0	0	0	0	0	0	0	0	0	0	0	0	0
28967	12703_T	582	T	48	2	1	AD	LUL	UL	1	35	IIA	4b	0.0012727	582.S18.L001.R1.001.Plate.4b.R1	0.0110909	0	0	0	0	0	0	0	0	0	0	0	0	0	0	0	0	0	0	0	0	0	0	0	0	0	0	0	0	0	0	0	0	0
27333	12784_NT	583	NT	77	1	1	AD	RUL	UL	2	59	IA	4b	0.0138182	583.S19.L001.R1.001.Plate.4b.R1	0.00563636	0	0	0	0	0	0	0	0.00109091	0	0	0	0	0	0	0	0	0	0	0	0	0	0	0	0.00763636	0	0	0	0	0	0	0	0	0
28740	12784_T	584	T	77	1	1	AD	RUL	UL	2	59	IA	4b	0.0010909	584.S20.L001.R1.001.Plate.4b.R1	0.00818182	0	0	0	0	0	0	0	0	0	0	0	0	0	0	0	0	0	0	0	0	0	0	0	0.000363636	0	0	0	0	0	0	0	0	0
28848	12822_NT	587	NT	66	1	2	AD	LUL	UL	1	69	IB	4b	0.0749091	587.S23.L001.R1.001.Plate.4b.R1	0.0507273	0.000181818	0	0	0	0	0	0	0	0	0	0	0	0	0	0	0	0	0	0	0	0	0	0	0	0	0	0	0	0	0	0	0	0
29006	12822_T	588	T	66	1	2	AD	LUL	UL	1	69	IB	4b	0.0014545	588.S24.L001.R1.001.Plate.4b.R1	0.00963636	0.000363636	0	0	0	0	0	0	0	0	0	0	0.000181818	0	0	0	0	0	0	0	0	0	0	0	0.0385455	0	0	0.000181818	0	0	0	0	0	0
28705	12899_NT	589	NT	76	2	2	AD	LUL	UL	1	26	IIA	4b	0.0567273	589.S25.L001.R1.001.Plate.4b.R1	0.004	0	0	0	0	0	0	0	0	0	0	0	0	0	0	0	0	0	0	0	0	0	0	0	0	0	0	0	0	0	0	0	0	0
28471	18082_NT	59	NT	69	1	1	AD	RLL	LL	1	46.4		2	0.0001818	59.S32.L001.R1.001.Plate.2.R1	0.00945455	0	0	0	0	0	0	0	0	0	0	0	0	0	0	0	0	0	0	0	0	0	0	0	0.000181818	0	0	0	0	0	0	0	0	0
28707	12899_T	590	T	76	2	2	AD	LUL	UL	1	26	IIA	4b	0	590.S26.L001.R1.001.Plate.4b.R1	0.00618182	0	0	0	0	0	0	0	0	0	0	0	0	0	0	0	0	0	0	0	0.000181818	0	0	0	0	0	0	0	0	0	0	0	0	0
29142	12913_NT	591	NT	69	2	2	ADSCC	LEFT	L	2	86	IIA	4b	0.0005455	591.S27.L001.R1.001.Plate.4b.R1	0.0196364	0	0	0	0	0	0	0.000363636	0	0	0	0	0	0	0	0	0	0	0	0	0	0	0	0	0	0	0	0	0	0	0	0	0	0
29086	12913_T	592	T	69	2	2	ADSCC	LEFT	L	2	86	IIA	4b	0.0007273	592.S28.L001.R1.001.Plate.4b.R1	0.0394545	0	0	0	0	0	0	0.000363636	0	0	0	0	0	0	0	0	0	0	0	0	0	0	0	0	0	0	0	0	0	0	0	0	0	0
28705	12927_NT	593	NT	66	2	2	AD	RUL	UL	2	45	IA	4b	0.0010909	593.S29.L001.R1.001.Plate.4b.R1	0.00236364	0	0	0	0	0	0	0.0329091	0.000363636	0	0	0	0	0	0	0	0	0	0	0	0	0	0	0	0	0	0	0	0	0	0	0	0	0
29072	12927_T	594	T	66	2	2	AD	RUL	UL	2	45	IA	4b	0	594.S30.L001.R1.001.Plate.4b.R1	0.00618182	0	0	0	0	0	0	0	0	0	0	0	0	0	0	0	0	0	0	0	0	0	0	0	0	0	0	0	0	0	0	0	0	0
29000	13061_NT	595	NT	62	1	2	AD	LUL	UL	1	40	IA	4b	0.0516364	595.S31.L001.R1.001.Plate.4b.R1	0.0214545	0	0	0	0	0	0	0	0	0	0	0	0	0	0	0	0	0	0	0	0	0	0	0	0	0	0	0	0	0	0	0	0	0
28947	13061_T	596	T	62	1	2	AD	LUL	UL	1	40	IA	4b	0.0590909	596.S32.L001.R1.001.Plate.4b.R1	0.0185455	0	0	0	0	0	0	0	0	0	0	0	0	0	0	0	0	0	0	0	0	0	0	0	0.000181818	0	0	0	0	0	0	0	0	0
27525	18082_T	60	T	69	1	1	AD	RLL	LL	1	46.4		2	0.0369091	60.S44.L001.R1.001.Plate.2.R1	0.00545455	0	0.000181818	0	0	0	0	0	0	0	0	0	0	0	0	0	0	0	0	0	0	0	0	0	0	0	0	0	0	0	0.000181818	0	0	0
28984	13539_NT	601	NT	58	1	2	AD	LEFT	L	1	45	IIA	4b	0	601.S33.L001.R1.001.Plate.4b.R1	0.00854545	0	0	0	0	0	0	0	0	0	0	0	0	0	0	0	0	0	0	0	0	0	0	0	0	0	0	0	0	0	0	0	0	0
29035	13539_T	602	T	58	1	2	AD	LEFT	L	1	45	IIA	4b	0.0005455	602.S34.L001.R1.001.Plate.4b.R1	0.0210909	0	0	0	0	0	0	0.000363636	0	0	0	0	0	0	0	0	0	0	0	0	0	0	0	0	0.206909	0	0	0	0	0	0	0	0	0
28117	14990_NT	611	NT	76	2	2	AD	RLL	LL	1	100	IA	4b	0	611.S35.L001.R1.001.Plate.4b.R1	0	0	0	0	0	0	0	0	0	0	0	0	0	0	0	0	0	0	0	0	0	0	0	0	0	0	0	0	0	0	0	0	0	0
29023	14990_T	612	T	76	2	2	AD	RLL	LL	1	100	IA	4b	0.0009091	612.S36.L001.R1.001.Plate.4b.R1	0.00836364	0	0	0	0	0	0	0	0	0	0	0	0	0	0	0	0	0	0	0	0	0	0	0	0.000363636	0	0	0	0	0	0	0	0	0
29186	15053_NT	613	NT	84	1	2	AD	RUL	UL	2	67	IB	4b	0.193636	613.S37.L001.R1.001.Plate.4b.R1	0.00927273	0	0	0	0	0	0	0	0	0	0	0	0	0	0	0	0	0	0	0	0	0	0	0	0.000545455	0	0	0	0	0	0	0	0	0
29009	15053_T	614	T	84	1	2	AD	RUL	UL	2	67	IB	4b	0.115091	614.S38.L001.R1.001.Plate.4b.R1	0.0107273	0	0	0	0	0	0	0	0	0	0	0	0	0	0	0	0	0	0	0	0	0	0	0	0.000181818	0	0	0	0	0	0	0	0	0
28928	15112_NT	615	NT	51	2	2	AD	LLL	LL	2	62	IIA	4b	0.0925455	615.S39.L001.R1.001.Plate.4b.R1	0.0103636	0	0	0	0	0	0	0	0	0	0	0	0	0	0	0	0	0	0	0	0	0	0	0	0.0585455	0	0	0	0	0	0	0	0	0
28916	15112_T	616	T	51	2	2	AD	LLL	LL	2	62	IIA	4b	0.0274545	616.S40.L001.R1.001.Plate.4b.R1	0.00672727	0	0	0	0	0	0	0	0	0	0	0	0	0	0	0	0	0	0	0	0.0185455	0	0	0	0.00909091	0	0	0	0	0	0	0	0	0
29085	15226_T	618	T	77	1	2	AD	RLL	LL	1	23	IIA	4b	0.0009091	618.S42.L001.R1.001.Plate.4b.R1	0.00490909	0.000181818	0	0	0	0	0	0	0	0	0	0	0	0	0	0	0	0	0	0	0	0	0	0	0.04	0	0	0	0.0823636	0	0	0	0	0
28983	15439_NT	619	NT	61	1	2	AD	LLL	LL	2	48	IIA	4b	0.0010909	619.S43.L001.R1.001.Plate.4b.R1	0.0129091	0	0	0	0	0	0	0	0	0	0	0	0	0	0	0	0	0	0	0	0	0	0	0	0.000181818	0	0	0	0.000181818	0	0	0	0	0
26447	13320_T	62	T	62	2	2	AD	RML	ML	2		IA	4b	0.0036364	62.S90.L001.R1.001.Plate.4b.R1	0.0109091	0	0	0	0	0	0	0	0	0	0	0	0	0	0	0	0	0	0	0	0	0	0	0	0.000363636	0	0	0	0	0	0	0	0	0
28930	15439_T	620	T	61	1	2	AD	LLL	LL	2	48	IIA	4b	0.0010909	620.S44.L001.R1.001.Plate.4b.R1	0.0116364	0	0	0	0	0	0	0	0	0	0	0	0	0	0	0	0	0	0	0	0	0	0	0	0.026	0	0	0	0	0	0	0	0	0
27931	16076_NT	621	NT	67	1	2	AD	RUL	UL	1	72	IB	4b	0.012	621.S45.L001.R1.001.Plate.4b.R1	0.00145455	0	0	0	0	0	0	0	0.00436364	0	0	0	0	0	0	0	0	0	0	0	0	0	0	0	0	0	0	0	0	0	0.000181818	0	0.000181818	0
29085	16076_T	622	T	67	1	2	AD	RUL	UL	1	72	IB	4b	0.0003636	622.S46.L001.R1.001.Plate.4b.R1	0.0196364	0	0	0	0	0	0	0	0	0	0	0	0	0	0	0	0	0	0	0	0	0	0	0	0	0	0	0	0	0	0	0	0	0
28998	13371_NT	623	NT	76	1	2	AD	RUL	UL	1	12	IA	4b	0.0007273	623.S47.L001.R1.001.Plate.4b.R1	0.0109091	0	0	0	0	0	0	0	0	0	0	0	0	0	0	0	0	0	0	0	0	0	0	0	0	0	0	0	0	0	0	0	0	0
29260	13371_T	624	T	76	1	2	AD	RUL	UL	1	12	IA	4b	0.0007273	624.S48.L001.R1.001.Plate.4b.R1	0.137091	0.000181818	0	0	0	0	0	0	0	0	0	0	0	0	0	0	0	0	0	0	0	0	0	0	0.000181818	0	0	0	0	0	0	0	0	0
29061	13717_NT	625	NT	71	2	2	AD	RUL	UL	1	40	IA	4b	0.0016364	625.S49.L001.R1.001.Plate.4b.R1	0.00709091	0	0	0	0	0	0	0	0	0	0	0	0.000181818	0	0	0	0	0	0	0	0	0	0	0	0	0	0	0	0	0	0	0	0.000181818	0
28703	13717_T	626	T	71	2	2	AD	RUL	UL	1	40	IA	4b	0.0289091	626.S50.L001.R1.001.Plate.4b.R1	0.00745455	0	0	0	0	0	0	0	0	0	0	0	0	0	0	0	0	0	0	0	0	0	0	0	0	0	0	0	0	0	0	0	0	0
28910	13932_NT	629	NT	54	2	2	AD	LLL	LL	2	35	IB	4b	0.158364	629.S53.L001.R1.001.Plate.4b.R1	0.00509091	0	0	0	0	0	0	0	0	0	0	0	0	0	0	0	0	0	0	0	0	0	0	0	0.000181818	0	0	0	0	0	0	0	0	0
28790	13490_NT	63	NT	59	F	2	AD	LLL	LL	1	37	IV	4b	0.0007273	63.S91.L001.R1.001.Plate.4b.R1	0.0263636	0	0	0	0	0	0	0	0	0	0	0	0	0	0	0	0	0	0	0	0	0	0	0	0.000363636	0	0.000363636	0	0	0	0	0	0	0
29099	13932_T	630	T	54	2	2	AD	LLL	LL	2	35	IB	4b	0.0772727	630.S54.L001.R1.001.Plate.4b.R1	0.0107273	0	0	0	0	0	0	0	0	0	0	0	0	0	0	0	0	0	0	0	0	0	0	0	0	0	0	0	0	0	0	0	0	0
28820	13965_NT	631	NT	71	2	2	AD	RLL	LL	1	50	IIIA	4b	0.0221818	631.S55.L001.R1.001.Plate.4b.R1	0.00872727	0.000181818	0	0	0	0	0	0	0	0	0	0	0	0	0	0	0	0	0	0	0.000727273	0	0	0	0	0	0	0	0	0	0	0	0	0
28865	13965_T	632	T	71	2	2	AD	RLL	LL	1	50	IIIA	4b	0.0012727	632.S56.L001.R1.001.Plate.4b.R1	0.0125455	0	0	0	0	0	0	0	0.00109091	0	0	0	0	0	0	0	0	0	0	0	0	0	0	0	0.000363636	0.0447273	0.000181818	0	0	0.000363636	0.00218182	0	0.00345455	0
29035	20504_NT	633	NT	48	2	1	AD	RLL	LL	2	9.6	IA	4b	0.135636	633.S57.L001.R1.001.Plate.4b.R1	0.0109091	0	0	0	0	0	0	0	0	0	0	0	0	0	0	0	0	0	0	0	0	0	0	0	0.0683636	0	0	0	0	0	0.000181818	0	0	0
28988	20504_T	634	T	48	2	1	AD	RLL	LL	2	9.6	IA	4b	0.0005455	634.S58.L001.R1.001.Plate.4b.R1	0.0109091	0	0	0	0	0	0	0	0	0	0	0	0	0	0	0	0	0	0	0	0	0	0	0	0	0	0	0	0	0	0	0	0	0
29031	S0096_NL	635	NL	68	1	2	Benign			2			4b	0.167091	635.S59.L001.R1.001.Plate.4b.R1	0.0241818	0	0	0	0	0	0	0	0	0	0	0	0.000181818	0	0	0	0	0	0	0	0	0	0	0	0.000181818	0.000181818	0	0	0	0	0	0	0	0
28975	V0034_NL	636	NL	58	1	2	Pneumonitis	RML	RM	0	0		4b	0.0927273	636.S60.L001.R1.001.Plate.4b.R1	0.00527273	0	0	0	0	0	0	0	0	0	0	0	0.0394545	0	0	0	0	0	0	0	0	0	0	0.000181818	0.076	0	0	0	0	0	0	0	0	0
29073	V0067_NL	637	NL	65	1	2	Normal	LUL	UL	2			4b	0.0683636	637.S61.L001.R1.001.Plate.4b.R1	0.00509091	0	0	0	0	0	0	0	0	0	0	0	0	0	0	0	0	0	0	0	0	0	0	0	0	0	0	0	0	0	0	0	0	0
28326	V0082_NL	638	NL	58	1	2	Normal	RUL	UL	2			4b	0.0003636	638.S62.L001.R1.001.Plate.4b.R1	0.00345455	0	0	0	0	0	0	0	0	0	0	0	0	0	0	0	0	0	0	0	0	0	0	0	0	0	0	0	0	0	0	0	0	0
29100	V0087_NL	639	NL	56	2	2	Disease	LUL	UL	1			4b	0.154909	639.S63.L001.R1.001.Plate.4b.R1	0.01	0	0	0	0	0	0	0	0	0	0	0	0	0	0	0	0	0	0	0	0	0	0	0	0	0	0	0	0	0	0	0	0	0
28785	V0104_NL	640	NL	63	2	2	Normal	LUL	UL	1			4b	0.0445455	640.S64.L001.R1.001.Plate.4b.R1	0.00418182	0	0	0	0	0	0	0	0	0	0	0	0	0	0	0	0	0	0	0	0	0	0	0	0	0	0	0	0	0	0	0	0	0
28885	V0136_NL	641	NL	62	1	1	Benign	RLL	LL	1			4b	0.0012727	641.S65.L001.R1.001.Plate.4b.R1	0.0107273	0	0	0	0	0	0	0.000181818	0	0	0	0	0	0	0	0	0	0	0	0	0	0	0	0	0.0258182	0	0.000181818	0	0	0	0.000181818	0	0	0
29061	V0137_NL	642	NL	49	1	2	Benign	RUL	UL	1			4b	0.0985455	642.S66.L001.R1.001.Plate.4b.R1	0.0110909	0	0	0	0	0	0	0	0	0	0	0	0	0	0	0	0	0	0	0	0	0	0	0	0	0	0	0	0	0	0	0	0	0
28762	V0160_NL	643	NL	69	2	2	Normal	LUL	UL	0	0		4b	0.0016364	643.S67.L001.R1.001.Plate.4b.R1	0.0114545	0	0	0	0	0	0	0	0.000727273	0	0	0	0	0	0	0	0	0	0	0	0	0	0	0	0.0303636	0	0	0	0	0	0.00236364	0.000181818	0	0.000545455
27673	V0172_NL	644	NL	76	1	2	Emphysema	RML	ML	1	18		4b	0.0001818	644.S68.L001.R1.001.Plate.4b.R1	0.00109091	0	0	0	0	0	0	0	0	0	0	0	0	0	0	0	0	0	0	0	0	0	0	0	0	0	0	0	0	0	0	0	0	0
29024	V0174_NL	645	NL	77	1	2	Normal	LUL	UL	1			4b	0.132364	645.S69.L001.R1.001.Plate.4b.R1	0.00818182	0	0	0	0	0	0	0	0	0	0	0	0	0	0	0	0	0	0	0	0	0	0	0	0.000181818	0	0	0	0	0	0	0	0	0
28683	V0187_NL	646	NL	60	1	2	Normal	LLL	LL	1			4b	0.0007273	646.S70.L001.R1.001.Plate.4b.R1	0.0112727	0	0	0	0	0	0	0	0	0	0	0	0	0	0	0	0	0	0	0	0	0	0	0	0	0	0	0	0	0	0	0	0	0
28916	V0207_NL	647	NL	67	2	2	Normal	RLL	LL	1			4b	0.0014545	647.S71.L001.R1.001.Plate.4b.R1	0.0129091	0	0	0	0	0	0	0	0	0	0	0	0	0	0	0	0	0	0	0	0	0	0	0	0	0	0	0	0	0	0	0	0	0
27838	V0243_NL	648	NL	60	1	2	Emphysema	RUL	UL	1			4b	0	648.S72.L001.R1.001.Plate.4b.R1	0.000727273	0	0	0	0	0	0	0	0	0	0	0	0	0	0	0	0	0	0	0	0	0	0.000727273	0	0.000727273	0	0	0	0	0	0	0	0	0
28995	W0005_NL	649	NL	52	2	1	Normal	RUL	UL	1			4b	0.0010909	649.S73.L001.R1.001.Plate.4b.R1	0.00490909	0	0	0	0	0	0	0	0	0	0	0	0	0	0	0	0	0	0	0	0	0	0	0	0.0825455	0	0	0	0	0	0	0	0	0
27942	10374_IA	65	IA	76	2	1				7			2	0.0001818	65.S9.L001.R1.001.Plate.2.R1	0.0338182	0	0	0	0	0	0	0	0	0	0	0.00636364	0	0	0	0	0	0	0	0	0	0	0	0	0.0507273	0	0	0	0	0	0	0	0	0
29026	W0056_NL	650	NL	61	1	2	Normal	RUL	UL	1			4b	0.0012727	650.S74.L001.R1.001.Plate.4b.R1	0.0112727	0	0	0	0	0	0	0	0	0	0	0	0	0	0	0	0	0	0	0	0	0	0	0	0.00672727	0	0	0	0	0	0	0	0	0
27365	10388_IA	66	IA	69	1	2				7			2	0.0003636	66.S21.L001.R1.001.Plate.2.R1	0.0578182	0	0	0	0	0	0	0	0	0	0	0	0	0	0	0	0	0	0	0	0	0	0	0	0	0	0	0.00127273	0	0	0	0	0.000181818	0
29151	13372_T	662	T	52	1	2	AD	RLL	LL	2	111	IA	4b	0.0010909	662.S75.L001.R1.001.Plate.4b.R1	0.00454545	0	0	0	0	0	0	0	0	0	0	0	0	0	0	0	0	0	0	0	0	0	0	0	0.074	0	0	0	0	0	0	0	0	0
28921	13372_NT	663	NT	52	1	2	AD	RLL	LL	2	111	IA	4b	0.002	663.S76.L001.R1.001.Plate.4b.R1	0.0169091	0	0	0	0	0	0	0	0	0	0	0	0	0	0	0	0	0	0	0	0	0	0	0	0.00109091	0	0	0	0	0	0	0	0	0
28597	10412_IA	67	IA	20	2	2				7			2	0.0009091	67.S33.L001.R1.001.Plate.2.R1	0.0129091	0	0	0	0	0	0	0	0.000909091	0	0	0	0	0	0	0	0	0	0	0	0	0	0	0.00345455	0.0683636	0.000181818	0.000181818	0	0	0	0	0	0.00181818	0
28017	10442_IA	68	IA	42	2	2				7			2	0.439455	68.S45.L001.R1.001.Plate.2.R1	0.0736364	0	0	0	0	0	0	0	0	0	0	0.000181818	0	0	0	0	0	0	0	0	0	0	0	0	0.000181818	0	0	0	0	0	0	0	0	0
28511	10494_IA	69	IA	35	1	1				7			2	0.002	69.S57.L001.R1.001.Plate.2.R1	0.144182	0	0	0	0	0	0	0	0	0	0	0	0	0	0	0	0	0	0	0	0	0	0	0	0.000363636	0	0.000181818	0	0	0	0	0	0	0
28345	15077_T	86	T	75	1	2	MESO	RIGHT	RL	0	0		5	0.0001818	7.Le86.S69.L001.R1.001.Plate.5.R1	0.000363636	0	0	0	0	0	0	0	0	0	0	0	0	0	0	0	0	0	0	0	0	0	0	0	0	0	0	0	0	0	0	0	0	0
26991	10756_IA	70	IA	37	1	2				7			2	0.0001818	70.S69.L001.R1.001.Plate.2.R1	0.00872727	0	0	0	0	0	0	0	0	0	0	0	0	0	0	0	0	0	0	0	0	0	0	0	0	0	0	0	0	0	0	0	0	0
27060	10801_IA	71	IA	15	2	2				7			2	0	71.S81.L001.R1.001.Plate.2.R1	0	0	0	0	0	0	0	0	0	0	0	0	0	0	0	0	0	0	0	0	0	0	0	0	0	0	0	0	0	0	0	0	0	0
27867	10809_IA	72	IA	27	1	2				7			2	0.0083636	72.S93.L001.R1.001.Plate.2.R1	0.00381818	0	0	0	0	0	0	0	0	0	0	0	0	0	0	0	0	0	0	0	0	0	0	0	0.00345455	0	0	0	0	0	0	0	0	0
27894	10903_IA	73	IA	35	1	2				7			2	0.0432727	73.S10.L001.R1.001.Plate.2.R1	0.0603636	0	0	0	0	0	0	0	0	0	0	0	0	0	0	0	0	0	0	0	0	0	0	0	0.000545455	0	0	0	0	0	0	0	0	0
28808	11035_IA	76	IA	30	1	2				7			4b	0.0007273	76.S92.L001.R1.001.Plate.4b.R1	0.0203636	0.000545455	0	0	0	0	0	0	0	0	0	0.000181818	0	0	0	0	0	0	0	0	0	0	0	0	0.000363636	0	0.000181818	0	0	0	0	0	0	0
27858	11077_IA	77	IA	25	1	2				7			2	0.0014545	77.S58.L001.R1.001.Plate.2.R1	0.0269091	0.000181818	0	0	0	0	0	0.000181818	0.000181818	0	0	0	0	0	0	0	0	0	0	0	0	0	0	0	0.000545455	0	0.000181818	0	0	0	0	0	0	0
28724	11078_IA	78	IA	47	1	2				7			4b	0.0003636	78.S93.L001.R1.001.Plate.4b.R1	0.00636364	0	0	0	0	0	0	0	0	0	0	0	0	0	0	0	0	0	0	0	0	0	0	0	0.0454545	0	0	0	0	0	0	0	0	0
28527	11092_IA	79	IA	56	1	2				7			4b	0.0009091	79.S8.L001.R1.001.Plate.4b.R1	0.00563636	0	0	0	0	0	0	0	0	0	0	0	0	0	0	0	0	0	0	0	0	0	0	0	0.128364	0	0	0	0	0	0	0	0	0
28036	12929_T	8	T	57	1	1	SCC	LUL	UL	2	30	IIA	2	0.152909	8.S85.L001.R1.001.Plate.2.R1	0.0223636	0	0	0	0	0	0	0	0	0	0	0.000181818	0	0	0	0	0	0	0	0	0.000181818	0	0	0	0.000363636	0	0	0	0	0.000181818	0	0	0	0
28124	11116_IA	81	IA	22	1	2				7			2	0.144	81.S11.L001.R1.001.Plate.2.R1	0.0469091	0	0	0	0	0	0	0	0	0	0	0	0	0	0	0	0	0	0	0	0	0	0	0	0.000545455	0	0	0	0	0	0	0	0	0
28325	11144_IA	82	IA	79	1	2				7			4b	0	82.S21.L001.R1.001.Plate.4b.R1	0.0147273	0	0	0	0	0	0	0	0	0	0	0	0	0	0	0	0	0	0	0	0	0	0	0	0.0116364	0	0	0	0	0	0	0	0	0
28554	11369_IA	83	IA	76	1	2				7			2	0.0005455	83.S35.L001.R1.001.Plate.2.R1	0.00509091	0	0	0	0	0	0	0	0	0	0	0	0	0	0	0	0	0	0	0	0	0	0	0	0	0	0	0	0	0	0	0	0	0
28126	14753_T	84	T	62	2	2	AD	RLL	LL	0	0	IB	2	0.0012727	84.S47.L001.R1.001.Plate.2.R1	0.0125455	0	0	0	0	0	0	0	0	0	0	0	0	0	0	0	0	0	0	0	0	0	0	0	0.000181818	0	0	0	0	0	0	0	0	0
28252	14753_NT	85	NT	62	2	2	AD	RLL	LL	0	0	IB	2	0.0796364	85.S59.L001.R1.001.Plate.2.R1	0.0110909	0	0	0	0	0	0	0	0	0	0	0	0	0	0	0	0	0	0	0	0	0	0	0	0.000363636	0	0.000181818	0	0	0	0	0	0	0
28640	15077_NT	87	NT	75	1	2	MESO	RIGHT	RL	0	0		4b	0	87.S80.L001.R1.001.Plate.4b.R1	0.000909091	0	0	0	0	0	0	0	0.000363636	0	0	0	0	0	0	0	0	0	0	0	0	0	0	0.00690909	0.000363636	0	0.00436364	0	0	0	0	0	0	0
29025	15396_T	88	T	83	2	2	BAC	RLL	LL	0	0	IB	4b	0.0001818	88.S87.L001.R1.001.Plate.4b.R1	0.00727273	0	0	0	0	0	0	0	0	0	0	0	0	0	0	0	0	0	0	0	0	0	0	0	0	0	0.000181818	0	0	0	0	0	0	0
28761	15396_NT	89	NT	83	2	2	BAC	RLL	LL	0	0	IB	4b	0.0789091	89.S88.L001.R1.001.Plate.4b.R1	0.00690909	0	0	0	0	0	0	0	0	0	0	0.000363636	0	0	0	0	0	0	0	0	0	0	0	0	0	0	0.0852727	0	0	0	0	0	0	0
28084	11571_T	110	T	58	2	2	large cell	RUL	UL	2	49	IA	5	0.0005455	9.Le110.S2.L001.R1.001.Plate.5.R1	0.00109091	0	0	0	0	0	0	0	0	0	0	0	0	0	0	0	0	0	0	0	0	0	0	0	0.000909091	0	0	0	0	0	0	0	0	0
28019	13054_NT	9	NT	76	2	2	AD	RUL	UL	1	27	IB	2	0.0001818	9.S2.L001.R1.001.Plate.2.R1	0.01	0	0	0	0	0	0	0	0	0	0	0.00345455	0	0	0	0	0	0	0	0	0	0	0	0	0.0327273	0	0	0	0	0	0	0	0	0
29008	17394_T	92	T	73	2	1	carcinoid	RUL	UL	0	0		4b	0.0009091	92.S89.L001.R1.001.Plate.4b.R1	0.022	0	0	0	0	0	0	0	0	0	0	0	0	0	0	0	0	0	0	0	0	0	0	0	0.000363636	0	0.000181818	0	0	0	0	0	0	0
28336	17394_NT	93	NT	73	2	1	carcinoid	RUL	UL	0	0		2	0.0016364	93.S60.L001.R1.001.Plate.2.R1	0.00618182	0	0	0	0	0	0	0.000181818	0	0	0	0	0	0	0	0	0	0	0	0	0	0	0	0	0.0896364	0	0.000181818	0	0	0	0	0	0	0
27888	10994_NT	99	NT	77	2	2	SCC	RLL	RL	1	100		2	0.0310909	99.S61.L001.R1.001.Plate.2.R1	0.00781818	0	0	0	0	0	0	0	0	0	0	0	0	0	0	0	0	0	0	0	0	0	0	0	0.0216364	0	0	0	0	0	0	0	0	0
28864	103_BG	94	BG							7			4b	0.240545	BG.S94.L001.R1.001.Plate.4b.R1	0.016	0	0	0	0	0	0	0	0	0	0	0	0	0	0	0	0	0	0	0	0	0	0	0	0.000181818	0	0	0	0	0	0	0	0	0
[truncated: 609 more columns]
